# Supplementary material for: 4-Hy­droxy-6-methyl-3-[3-(thio­phen-2-yl)acrylo­yl]-2H-pyran-2-one
Source: Acta Crystallogr Sect E Struct Rep Online. 2013 Mar 9;69(Pt 4):o524–5. doi: 10.1107/S1600536813003826 (PMC3629580; doi:10.1107/S1600536813003826)
Supplement: Supplementary file 1 [file e-69-0o524-sup1.cif]

##############################################################################
#                                                                            #
# This CIF contains the data in a paper accepted for publication in          #
# Acta Crystallographica Section E. It conforms to the requirements of       #
# Notes for Authors for Acta Crystallographica Section E, and has been       #
# peer reviewed under the auspices of the IUCr Commission on Journals.       #
#                                                                            #
# Full details of the Crystallographic Information File format               #
# are given in the paper "The Crystallographic Information File (CIF):       #
# a New Standard Archive File for Crystallography" by S. R. Hall, F. H.      #
# Allen and I. D. Brown [Acta Cryst. (1991), A47, 655-685].                  #
#                                                                            #
# The current version of the core CIF dictionary is obtainable from          #
# ftp://ftp.iucr.org/pub/cif_core.dic.                                       #
#                                                                            #
# Software is freely available for graphical display of the structure(s)     #
# in this CIF. For information consult the CIF software page                 #
# http://www.iucr.org/resources/cif/software.                                #
#                                                                            #
# This file may be used for bona fide research purposes within the           #
# scientific community so long as proper attribution is given to the journal # 
# article from which it was obtained.                                        #
#                                                                            #
##############################################################################
data_I
_audit_creation_method     SHELXL97
_chemical_name_systematic
;
4-Hydroxy-6-methyl-3-[3-(thiophen-2-yl)acryloyl]-2<i>H</i>-pyran-2-one
;
_chemical_name_common     ?
_chemical_formula_moiety     'C13 H10 O4 S'
_chemical_formula_sum     'C13 H10 O4 S'
_chemical_formula_iupac     'C13 H10 O4 S'
_chemical_formula_weight     262.27
_chemical_melting_point     ?
_symmetry_cell_setting     triclinic
_symmetry_space_group_name_H-M     'P -1'
_symmetry_space_group_name_Hall     '-P 1'
loop_
    _symmetry_equiv_pos_as_xyz
    'x, y, z'
    '-x, -y, -z'
_cell_length_a     8.0737(4)
_cell_length_b     9.9428(5)
_cell_length_c     15.0887(8)
_cell_angle_alpha     87.7700(10)
_cell_angle_beta     87.779(3)
_cell_angle_gamma     80.678(4)
_cell_volume     1193.70(11)
_cell_formula_units_Z     4
_cell_measurement_reflns_used     102968
_cell_measurement_theta_min     2.91
_cell_measurement_theta_max     27.485
_cell_measurement_temperature     293(2)
_exptl_crystal_description     block
_exptl_crystal_colour     brown
_exptl_crystal_size_max     0.5
_exptl_crystal_size_mid     0.4
_exptl_crystal_size_min     0.2
_exptl_crystal_density_diffrn     1.459
_exptl_crystal_density_method     'not measured'
_exptl_crystal_F_000     544
_exptl_absorpt_coefficient_mu     0.274
_exptl_absorpt_correction_type     multi-scan
_exptl_absorpt_process_details     '(SADABS; Sheldrick, 2002)'
_exptl_absorpt_correction_T_min     0.8752
_exptl_absorpt_correction_T_max     0.9472
_exptl_special_details
;
;
_diffrn_ambient_temperature     293(2)
_diffrn_radiation_type     MoK\a
_diffrn_radiation_wavelength     0.71073
_diffrn_radiation_source     'Enraf Nonius FR590'
_diffrn_radiation_monochromator     graphite
_diffrn_measurement_device_type     'Nonius KappaCCD'
_diffrn_measurement_method     'CCD rotation images, thin slices'
_diffrn_detector_area_resol_mean     9
_diffrn_reflns_number     25106
_diffrn_reflns_av_R_equivalents     0.0364
_diffrn_reflns_theta_min     2.08
_diffrn_reflns_theta_max     30.01
_diffrn_reflns_theta_full     30.01
_diffrn_measured_fraction_theta_max     0.996
_diffrn_measured_fraction_theta_full     0.996
_diffrn_reflns_limit_h_min     -11
_diffrn_reflns_limit_h_max     11
_diffrn_reflns_limit_k_min     -13
_diffrn_reflns_limit_k_max     13
_diffrn_reflns_limit_l_min     -21
_diffrn_reflns_limit_l_max     21
_diffrn_standards_number     0
_diffrn_standards_interval_count     .
_diffrn_standards_interval_time     .
_diffrn_standards_decay_%     .
_refine_special_details
;
;
_reflns_number_total     6954
_reflns_number_gt     5295
_reflns_threshold_expression     I>2\s(I)
_refine_ls_structure_factor_coef     Fsqd
_refine_ls_matrix_type     full
_refine_ls_R_factor_all     0.0739
_refine_ls_R_factor_gt     0.0539
_refine_ls_wR_factor_gt     0.1455
_refine_ls_wR_factor_ref     0.1568
_refine_ls_goodness_of_fit_ref     1.06
_refine_ls_restrained_S_all     1.06
_refine_ls_number_reflns     6954
_refine_ls_number_parameters     326
_refine_ls_number_restraints     0
_refine_ls_hydrogen_treatment     constr
_refine_ls_weighting_scheme     calc
_refine_ls_weighting_details
         'calc w=1/[\s^2^(Fo^2^)+(0.0755P)^2^+0.7470P] where P=(Fo^2^+2Fc^2^)/3'
_atom_sites_solution_hydrogens     geom
_atom_sites_solution_primary     direct
_atom_sites_solution_secondary     difmap
_refine_ls_shift/su_max     0.001
_refine_ls_shift/su_mean     0
_refine_diff_density_max     0.967
_refine_diff_density_min     -0.296
_refine_ls_extinction_method     none
_refine_ls_extinction_coef     ?
loop_
    _atom_type_symbol
    _atom_type_description
    _atom_type_scat_dispersion_real
    _atom_type_scat_dispersion_imag
    _atom_type_scat_source
    C C 0.0033 0.0016 'International Tables Vol C Tables 4.2.6.8 and 6.1.1.4'
    H H 0 0 'International Tables Vol C Tables 4.2.6.8 and 6.1.1.4'
    O O 0.0106 0.006 'International Tables Vol C Tables 4.2.6.8 and 6.1.1.4'
    S S 0.1246 0.1234 'International Tables Vol C Tables 4.2.6.8 and 6.1.1.4'
_computing_data_collection     'COLLECT (Nonius, 2002)'
_computing_cell_refinement     'DENZO-SMN (Otwinowski & Minor, 1997)'
_computing_data_reduction     'EvalCCD (Duisenberg <i>et al.</i>, 2003)'
_computing_structure_solution     'SIR97 (Altomare <i>et al.</i>, 1999)'
_computing_structure_refinement     'SHELXL97 (Sheldrick, 2008)'
_computing_molecular_graphics
;ORTEP-3 for Windows (Farrugia, 2012) and
<i>Mercury</i> (Macrae <i>et al.</i>, 2006)
;
_computing_publication_material
                             'WinGX (Farrugia, 2012) and PARST (Nardelli, 1995)'
loop_
    _atom_site_type_symbol
    _atom_site_label
    _atom_site_fract_x
    _atom_site_fract_y
    _atom_site_fract_z
    _atom_site_U_iso_or_equiv
    _atom_site_adp_type
    _atom_site_calc_flag
    _atom_site_refinement_flags
    _atom_site_occupancy
    _atom_site_symmetry_multiplicity
    _atom_site_disorder_assembly
    _atom_site_disorder_group
    S S2 0.46904(7) 0.30887(5) 0.54080(4) 0.03338(14) Uani d . 1 1 . .
    S S1 0.88623(7) 0.31448(5) 0.04850(4) 0.03337(14) Uani d . 1 1 . .
    O O2 0.57005(19) -0.13416(14) -0.19215(9) 0.0300(3) Uani d . 1 1 . .
    O O4 0.7556(2) -0.19703(16) 0.10407(10) 0.0363(3) Uani d . 1 1 . .
    O O3 0.6293(2) -0.36848(16) 0.03371(11) 0.0417(4) Uani d . 1 1 . .
    H H33 0.6698 -0.3296 0.0725 0.063 Uiso calc R 1 1 . .
    O O5 0.99995(19) -0.14198(15) 0.30123(10) 0.0311(3) Uani d . 1 1 . .
    O O8 0.8369(2) -0.18574(16) 0.60568(10) 0.0351(3) Uani d . 1 1 . .
    O O7 1.0375(2) -0.35666(17) 0.53507(11) 0.0423(4) Uani d . 1 1 . .
    H H77 0.9792 -0.3154 0.5741 0.063 Uiso calc R 1 1 . .
    O O6 0.8273(2) 0.03013(16) 0.35590(11) 0.0415(4) Uani d . 1 1 . .
    O O1 0.6537(2) 0.04135(16) -0.13444(11) 0.0400(4) Uani d . 1 1 . .
    C C17 0.9154(2) -0.15767(19) 0.45626(13) 0.0247(4) Uani d . 1 1 . .
    C C4 0.6592(2) -0.15850(18) -0.04027(12) 0.0237(4) Uani d . 1 1 . .
    C C1 0.5297(3) -0.2617(2) -0.18823(14) 0.0301(4) Uani d . 1 1 . .
    C C5 0.6115(3) -0.2898(2) -0.03754(14) 0.0281(4) Uani d . 1 1 . .
    C C2 0.5453(3) -0.3400(2) -0.11347(15) 0.0324(4) Uani d . 1 1 . .
    H H2 0.5133 -0.4258 -0.1114 0.039 Uiso calc R 1 1 . .
    C C9 0.9119(3) 0.1816(2) 0.12658(13) 0.0296(4) Uani d . 1 1 . .
    C C3 0.6316(2) -0.0752(2) -0.12040(13) 0.0263(4) Uani d . 1 1 . .
    C C22 0.5087(3) 0.1834(2) 0.62381(13) 0.0277(4) Uani d . 1 1 . .
    C C14 1.0980(3) -0.2661(2) 0.30732(14) 0.0300(4) Uani d . 1 1 . .
    C C25 0.3326(3) 0.4103(2) 0.60884(17) 0.0385(5) Uani d . 1 1 . .
    H H25 0.275 0.4954 0.5916 0.046 Uiso calc R 1 1 . .
    C C19 0.8208(2) -0.1100(2) 0.53485(13) 0.0269(4) Uani d . 1 1 . .
    C C18 0.9056(3) -0.0812(2) 0.37306(13) 0.0275(4) Uani d . 1 1 . .
    C C16 1.0214(3) -0.2859(2) 0.46114(14) 0.0291(4) Uani d . 1 1 . .
    C C10 0.9849(3) 0.2172(2) 0.20074(14) 0.0346(5) Uani d . 1 1 . .
    H H10 1.0118 0.1582 0.2493 0.042 Uiso calc R 1 1 . .
    C C6 0.7344(2) -0.1158(2) 0.03667(13) 0.0269(4) Uani d . 1 1 . .
    C C21 0.6233(3) 0.0584(2) 0.61300(14) 0.0291(4) Uani d . 1 1 . .
    H H21 0.6401 -0.0005 0.6624 0.035 Uiso calc R 1 1 . .
    C C23 0.4178(3) 0.2221(2) 0.69960(14) 0.0325(4) Uani d . 1 1 . .
    H H23 0.4214 0.1682 0.7515 0.039 Uiso calc R 1 1 . .
    C C20 0.7082(2) 0.0192(2) 0.53790(13) 0.0281(4) Uani d . 1 1 . .
    H H20 0.6947 0.0754 0.4871 0.034 Uiso calc R 1 1 . .
    C C15 1.1117(3) -0.3389(2) 0.38406(15) 0.0321(4) Uani d . 1 1 . .
    H H15 1.18 -0.4237 0.3869 0.038 Uiso calc R 1 1 . .
    C C7 0.7857(3) 0.0168(2) 0.04186(14) 0.0307(4) Uani d . 1 1 . .
    H H7 0.77 0.0782 -0.0063 0.037 Uiso calc R 1 1 . .
    C C13 0.4714(3) -0.2980(3) -0.27485(17) 0.0445(6) Uani d . 1 1 . .
    H H13A 0.4448 -0.3887 -0.2704 0.067 Uiso calc R 1 1 . .
    H H13B 0.5586 -0.2938 -0.3195 0.067 Uiso calc R 1 1 . .
    H H13C 0.3732 -0.2349 -0.2907 0.067 Uiso calc R 1 1 . .
    C C24 0.3181(3) 0.3516(2) 0.69120(16) 0.0374(5) Uani d . 1 1 . .
    H H24 0.25 0.3927 0.7369 0.045 Uiso calc R 1 1 . .
    C C12 0.9682(3) 0.4177(2) 0.11694(16) 0.0383(5) Uani d . 1 1 . .
    H H12 0.9796 0.5076 0.1023 0.046 Uiso calc R 1 1 . .
    C C26 1.1800(3) -0.3059(3) 0.22020(16) 0.0414(5) Uani d . 1 1 . .
    H H26A 1.2477 -0.3943 0.2264 0.062 Uiso calc R 1 1 . .
    H H26B 1.2496 -0.2403 0.2004 0.062 Uiso calc R 1 1 . .
    H H26C 1.0955 -0.3088 0.1776 0.062 Uiso calc R 1 1 . .
    C C11 1.0149(3) 0.3533(2) 0.19538(15) 0.0377(5) Uani d . 1 1 . .
    H H11 1.0615 0.3944 0.2405 0.045 Uiso calc R 1 1 . .
    C C8 0.8554(3) 0.0524(2) 0.11472(14) 0.0318(4) Uani d . 1 1 . .
    H H8 0.8688 -0.0112 0.1618 0.038 Uiso calc R 1 1 . .
loop_
    _atom_site_aniso_label
    _atom_site_aniso_U_11
    _atom_site_aniso_U_22
    _atom_site_aniso_U_33
    _atom_site_aniso_U_12
    _atom_site_aniso_U_13
    _atom_site_aniso_U_23
    S2 0.0367(3) 0.0325(3) 0.0306(3) -0.0057(2) -0.0036(2) 0.0072(2)
    S1 0.0414(3) 0.0313(3) 0.0277(3) -0.0072(2) -0.0059(2) 0.00652(19)
    O2 0.0375(8) 0.0285(7) 0.0251(7) -0.0092(6) -0.0039(6) 0.0036(5)
    O4 0.0454(9) 0.0397(8) 0.0232(7) -0.0067(7) -0.0021(6) 0.0069(6)
    O3 0.0556(10) 0.0352(8) 0.0370(9) -0.0179(7) -0.0078(7) 0.0151(7)
    O5 0.0372(8) 0.0296(7) 0.0260(7) -0.0057(6) 0.0022(6) 0.0035(6)
    O8 0.0415(9) 0.0384(8) 0.0233(7) -0.0013(7) -0.0040(6) 0.0069(6)
    O7 0.0514(10) 0.0375(8) 0.0315(8) 0.0106(7) -0.0033(7) 0.0088(6)
    O6 0.0513(10) 0.0331(8) 0.0341(8) 0.0057(7) 0.0066(7) 0.0135(6)
    O1 0.0604(11) 0.0289(7) 0.0338(8) -0.0165(7) -0.0139(7) 0.0116(6)
    C17 0.0250(9) 0.0250(8) 0.0243(9) -0.0052(7) -0.0034(7) 0.0028(7)
    C4 0.0244(9) 0.0227(8) 0.0235(9) -0.0036(6) 0.0014(7) 0.0035(7)
    C1 0.0271(9) 0.0295(9) 0.0345(11) -0.0064(8) -0.0013(8) -0.0029(8)
    C5 0.0283(9) 0.0257(9) 0.0301(10) -0.0057(7) 0.0017(7) 0.0060(7)
    C2 0.0319(10) 0.0256(9) 0.0407(12) -0.0084(8) -0.0013(8) 0.0013(8)
    C9 0.0350(10) 0.0291(9) 0.0247(9) -0.0054(8) -0.0039(8) 0.0043(7)
    C3 0.0277(9) 0.0269(9) 0.0243(9) -0.0048(7) -0.0020(7) 0.0033(7)
    C22 0.0283(9) 0.0285(9) 0.0267(9) -0.0068(7) -0.0028(7) 0.0037(7)
    C14 0.0300(10) 0.0272(9) 0.0349(11) -0.0105(8) 0.0010(8) -0.0028(8)
    C25 0.0370(12) 0.0305(10) 0.0457(13) 0.0024(9) -0.0084(10) 0.0001(9)
    C19 0.0272(9) 0.0281(9) 0.0264(9) -0.0072(7) -0.0043(7) 0.0017(7)
    C18 0.0287(9) 0.0271(9) 0.0268(9) -0.0059(7) 0.0006(7) 0.0035(7)
    C16 0.0298(10) 0.0286(9) 0.0287(10) -0.0044(8) -0.0058(8) 0.0044(8)
    C10 0.0419(12) 0.0382(11) 0.0255(10) -0.0130(9) -0.0025(8) 0.0048(8)
    C6 0.0261(9) 0.0274(9) 0.0258(9) -0.0003(7) 0.0011(7) 0.0009(7)
    C21 0.0301(10) 0.0296(9) 0.0279(10) -0.0064(8) -0.0030(8) 0.0044(8)
    C23 0.0341(11) 0.0337(10) 0.0292(10) -0.0050(8) -0.0010(8) 0.0020(8)
    C20 0.0271(9) 0.0293(9) 0.0278(10) -0.0045(7) -0.0031(7) 0.0040(7)
    C15 0.0309(10) 0.0272(9) 0.0372(11) -0.0019(8) -0.0014(8) -0.0007(8)
    C7 0.0330(10) 0.0292(9) 0.0293(10) -0.0046(8) -0.0019(8) 0.0049(8)
    C13 0.0505(14) 0.0449(13) 0.0406(13) -0.0123(11) -0.0105(11) -0.0052(10)
    C24 0.0352(11) 0.0369(11) 0.0383(12) 0.0001(9) 0.0007(9) -0.0060(9)
    C12 0.0479(13) 0.0301(10) 0.0389(12) -0.0129(9) -0.0022(10) 0.0023(9)
    C26 0.0508(14) 0.0373(11) 0.0379(12) -0.0143(10) 0.0099(10) -0.0064(9)
    C11 0.0468(13) 0.0400(11) 0.0293(11) -0.0156(10) -0.0020(9) -0.0037(9)
    C8 0.0346(11) 0.0321(10) 0.0274(10) -0.0034(8) 0.0013(8) 0.0042(8)
_geom_special_details
;
All e.s.d.'s (except the e.s.d. in the dihedral angle between two l.s. planes)
are estimated using the full covariance matrix. The cell e.s.d.'s are taken
into account individually in the estimation of e.s.d.'s in distances, angles
and torsion angles; correlations between e.s.d.'s in cell parameters are only
used when they are defined by crystal symmetry. An approximate (isotropic)
treatment of cell e.s.d.'s is used for estimating e.s.d.'s involving l.s.
planes.
;
loop_
    _geom_bond_atom_site_label_1
    _geom_bond_atom_site_label_2
    _geom_bond_site_symmetry_2
    _geom_bond_distance
    _geom_bond_publ_flag
    S2 C25 . 1.708(2) ?
    S2 C22 . 1.735(2) ?
    S1 C12 . 1.707(2) ?
    S1 C9 . 1.728(2) ?
    O2 C1 . 1.358(2) ?
    O2 C3 . 1.396(2) ?
    O4 C6 . 1.273(2) ?
    O3 C5 . 1.303(2) ?
    O3 H33 . 0.82 ?
    O5 C14 . 1.356(3) ?
    O5 C18 . 1.399(3) ?
    O8 C19 . 1.281(2) ?
    O7 C16 . 1.295(2) ?
    O7 H77 . 0.82 ?
    O6 C18 . 1.206(2) ?
    O1 C3 . 1.210(2) ?
    C17 C16 . 1.417(3) ?
    C17 C19 . 1.439(3) ?
    C17 C18 . 1.440(3) ?
    C4 C5 . 1.418(3) ?
    C4 C6 . 1.440(3) ?
    C4 C3 . 1.443(3) ?
    C1 C2 . 1.344(3) ?
    C1 C13 . 1.483(3) ?
    C5 C2 . 1.423(3) ?
    C2 H2 . 0.93 ?
    C9 C10 . 1.369(3) ?
    C9 C8 . 1.450(3) ?
    C22 C23 . 1.368(3) ?
    C22 C21 . 1.435(3) ?
    C14 C15 . 1.340(3) ?
    C14 C26 . 1.487(3) ?
    C25 C24 . 1.361(3) ?
    C25 H25 . 0.93 ?
    C19 C20 . 1.450(3) ?
    C16 C15 . 1.421(3) ?
    C10 C11 . 1.412(3) ?
    C10 H10 . 0.93 ?
    C6 C7 . 1.450(3) ?
    C21 C20 . 1.339(3) ?
    C21 H21 . 0.93 ?
    C23 C24 . 1.408(3) ?
    C23 H23 . 0.93 ?
    C20 H20 . 0.93 ?
    C15 H15 . 0.93 ?
    C7 C8 . 1.339(3) ?
    C7 H7 . 0.93 ?
    C13 H13A . 0.96 ?
    C13 H13B . 0.96 ?
    C13 H13C . 0.96 ?
    C24 H24 . 0.93 ?
    C12 C11 . 1.360(3) ?
    C12 H12 . 0.93 ?
    C26 H26A . 0.96 ?
    C26 H26B . 0.96 ?
    C26 H26C . 0.96 ?
    C11 H11 . 0.93 ?
    C8 H8 . 0.93 ?
loop_
    _geom_angle_atom_site_label_1
    _geom_angle_atom_site_label_2
    _geom_angle_atom_site_label_3
    _geom_angle_site_symmetry_1
    _geom_angle_site_symmetry_3
    _geom_angle
    _geom_angle_publ_flag
    C25 S2 C22 . . 91.77(11) ?
    C12 S1 C9 . . 91.51(10) ?
    C1 O2 C3 . . 123.26(16) ?
    C5 O3 H33 . . 109.5 ?
    C14 O5 C18 . . 123.20(16) ?
    C16 O7 H77 . . 109.5 ?
    C16 C17 C19 . . 118.31(17) ?
    C16 C17 C18 . . 118.88(18) ?
    C19 C17 C18 . . 122.81(17) ?
    C5 C4 C6 . . 118.36(17) ?
    C5 C4 C3 . . 118.30(17) ?
    C6 C4 C3 . . 123.34(17) ?
    C2 C1 O2 . . 121.62(19) ?
    C2 C1 C13 . . 127.2(2) ?
    O2 C1 C13 . . 111.21(19) ?
    O3 C5 C4 . . 121.18(18) ?
    O3 C5 C2 . . 118.20(18) ?
    C4 C5 C2 . . 120.61(18) ?
    C1 C2 C5 . . 119.11(18) ?
    C1 C2 H2 . . 120.4 ?
    C5 C2 H2 . . 120.4 ?
    C10 C9 C8 . . 125.57(19) ?
    C10 C9 S1 . . 111.12(16) ?
    C8 C9 S1 . . 123.26(15) ?
    O1 C3 O2 . . 114.36(17) ?
    O1 C3 C4 . . 128.67(18) ?
    O2 C3 C4 . . 116.96(16) ?
    C23 C22 C21 . . 125.88(19) ?
    C23 C22 S2 . . 110.40(15) ?
    C21 C22 S2 . . 123.71(16) ?
    C15 C14 O5 . . 121.52(19) ?
    C15 C14 C26 . . 127.2(2) ?
    O5 C14 C26 . . 111.28(19) ?
    C24 C25 S2 . . 111.97(17) ?
    C24 C25 H25 . . 124 ?
    S2 C25 H25 . . 124 ?
    O8 C19 C17 . . 118.31(18) ?
    O8 C19 C20 . . 118.39(19) ?
    C17 C19 C20 . . 123.31(17) ?
    O6 C18 O5 . . 114.24(18) ?
    O6 C18 C17 . . 129.1(2) ?
    O5 C18 C17 . . 116.70(17) ?
    O7 C16 C17 . . 121.05(19) ?
    O7 C16 C15 . . 118.95(19) ?
    C17 C16 C15 . . 120.00(18) ?
    C9 C10 C11 . . 112.55(19) ?
    C9 C10 H10 . . 123.7 ?
    C11 C10 H10 . . 123.7 ?
    O4 C6 C4 . . 118.89(18) ?
    O4 C6 C7 . . 117.96(18) ?
    C4 C6 C7 . . 123.15(17) ?
    C20 C21 C22 . . 125.64(19) ?
    C20 C21 H21 . . 117.2 ?
    C22 C21 H21 . . 117.2 ?
    C22 C23 C24 . . 113.3(2) ?
    C22 C23 H23 . . 123.4 ?
    C24 C23 H23 . . 123.4 ?
    C21 C20 C19 . . 120.74(18) ?
    C21 C20 H20 . . 119.6 ?
    C19 C20 H20 . . 119.6 ?
    C14 C15 C16 . . 119.67(19) ?
    C14 C15 H15 . . 120.2 ?
    C16 C15 H15 . . 120.2 ?
    C8 C7 C6 . . 121.25(19) ?
    C8 C7 H7 . . 119.4 ?
    C6 C7 H7 . . 119.4 ?
    C1 C13 H13A . . 109.5 ?
    C1 C13 H13B . . 109.5 ?
    H13A C13 H13B . . 109.5 ?
    C1 C13 H13C . . 109.5 ?
    H13A C13 H13C . . 109.5 ?
    H13B C13 H13C . . 109.5 ?
    C25 C24 C23 . . 112.6(2) ?
    C25 C24 H24 . . 123.7 ?
    C23 C24 H24 . . 123.7 ?
    C11 C12 S1 . . 112.14(17) ?
    C11 C12 H12 . . 123.9 ?
    S1 C12 H12 . . 123.9 ?
    C14 C26 H26A . . 109.5 ?
    C14 C26 H26B . . 109.5 ?
    H26A C26 H26B . . 109.5 ?
    C14 C26 H26C . . 109.5 ?
    H26A C26 H26C . . 109.5 ?
    H26B C26 H26C . . 109.5 ?
    C12 C11 C10 . . 112.6(2) ?
    C12 C11 H11 . . 123.7 ?
    C10 C11 H11 . . 123.7 ?
    C7 C8 C9 . . 125.68(19) ?
    C7 C8 H8 . . 117.2 ?
    C9 C8 H8 . . 117.2 ?
loop_
    _geom_hbond_atom_site_label_D
    _geom_hbond_atom_site_label_H
    _geom_hbond_atom_site_label_A
    _geom_hbond_site_symmetry_A
    _geom_hbond_distance_DH
    _geom_hbond_distance_HA
    _geom_hbond_distance_DA
    _geom_hbond_angle_DHA
    _geom_hbond_publ_flag
    O3 H33 O4 . 0.82 1.68 2.421(2) 150 yes
    O7 H77 O8 . 0.82 1.65 2.400(2) 150 yes
    C8 H8 O5 1_555 0.93 2.60 3.481(3) 159 yes
    C10 H10 O6 1_555 0.93 2.59 3.280(3) 132 yes
    C10 H10 O8 2_756 0.93 2.59 3.288(3) 132 yes
    C13 H13C O6 2_655 0.96 2.58 3.507(3) 164 yes
    C23 H23 O4 2_656 0.93 2.56 3.245(3) 131 yes
    C25 H25 O7 1_465 0.93 2.38 3.240(3) 153 yes
    C26 H26B O1 2_755 0.96 2.41 3.338(3) 163 yes
data_global
_journal_date_recd_electronic     2013-02-03
_journal_date_accepted     2013-02-07
_journal_name_full     'Acta Crystallographica, Section E'
_journal_year     2013
_journal_volume     69
_journal_issue      4
_journal_page_first     o524
_journal_page_last     o525
_journal_paper_category     QO
_journal_paper_doi     10.1107/S1600536813003826
_journal_coeditor_code     LD2095
_publ_contact_author_name     'Dr S. Boufas'
_publ_contact_author_address
;
Universit\'e 20 Aout 1955
21000 Skikda
Algeria
;
_publ_contact_author_email     'boufas_sihem@yahoo.fr'
_publ_contact_author_fax     '0213 90 74 82'
_publ_contact_author_phone     '0213 94 97 67'
_publ_section_title
;
4-Hydroxy-6-methyl-3-[3-(thiophen-2-yl)acryloyl]-2<i>H</i>-pyran-2-one
;
loop_
    _publ_author_name
    _publ_author_footnote
    _publ_author_address
    'Thabti, Salima' .
;
Laboratoire d'\'Electrochimie des Mat\'eriaux Mol\'eculaires et Complexes
Centre Univeresitaire de B.B.A.
Algeria
;
    'Djedouani, Amel' .
;
Ecole Normale Superieure de Constantine
25000 Constantine,
Algeria
;
    'Bendaas, Abderrahmen' .
;
Laboratoire d'\'Electrochimie des Mat\'eriaux Mol\'eculaires et Complexes
Centre Univeresitaire de B.B.A.
Algeria
;
    'Boufas, Sihem ' .
;
Universit\'e 20 Aout 1955
21000 Skikda
Algeria
;
    'Loui, R\'emi' .
;
Laboratoire de Chimie Biomim\'etique des M\'etaux de Transition
Institut de Chimie
Strasbourg
France
;
    'Mandon, Dominique' .
;
Laboratoire de Chimie Biomim\'etique des M\'etaux de Transition
Institut de Chimie
Strasbourg
France
;
