# Supplementary material for: 4-Hy­droxy-6-methyl-3-[3-(thio­phen-2-yl)acrylo­yl]-2H-pyran-2-one
Source: Acta Crystallogr Sect E Struct Rep Online. 2013 Mar 9;69(Pt 4):o524–5. doi: 10.1107/S1600536813003826 (PMC3629580; doi:10.1107/S1600536813003826)
Supplement: Supplementary file 2 [file e-69-0o524-Isup2.hkl]

#
# h,k,l, Fc-squared, Fo-squared, sigma(Fo-squared) and status flag
#
data_I
_shelx_title ' dmrl120427 in P -1'
_shelx_refln_list_code          4
_shelx_F_calc_maximum      156.96
_exptl_crystal_F_000       544.00
_reflns_d_resolution_high  0.7105
 
loop_
 _symmetry_equiv_pos_as_xyz
 'x, y, z'
 '-x, -y, -z'
 
_cell_length_a     8.0737
_cell_length_b     9.9428
_cell_length_c    15.0887
_cell_angle_alpha  87.770
_cell_angle_beta   87.779
_cell_angle_gamma  80.678
 
_shelx_F_squared_multiplier     1.000
 
loop_
 _refln_index_h
 _refln_index_k
 _refln_index_l
 _refln_F_squared_calc
 _refln_F_squared_meas
 _refln_F_squared_sigma
 _refln_observed_status
   1   0   0      284.04      290.37      3.35 o
   2   0   0     4333.89     4884.95     54.13 o
   3   0   0       10.95       18.17      0.95 o
   4   0   0       87.10       89.45      1.89 o
   5   0   0       33.37       41.63      2.98 o
   6   0   0      236.95      208.41      5.38 o
   7   0   0        0.15       -3.12      3.16 o
   8   0   0      113.49      123.07     10.78 o
   9   0   0       71.88       70.12      6.30 o
  10   0   0       16.97       19.13      5.78 o
  11   0   0       71.95       59.85      8.98 o
 -11   1   0        2.81        1.53      6.14 o
 -10   1   0       46.78       51.90      6.57 o
  -9   1   0        9.56       10.67      5.12 o
  -8   1   0       21.63       12.51      4.65 o
  -7   1   0      141.85      130.67      4.37 o
  -6   1   0       12.31       13.87      1.75 o
  -5   1   0      563.79      529.44      7.58 o
  -4   1   0     2212.12     2183.60     24.16 o
  -3   1   0      214.15      166.36      2.32 o
  -2   1   0    21908.35    22145.58    761.61 o
  -1   1   0     1246.83     1400.13     14.87 o
   0   1   0     3490.47     4094.37     62.18 o
   1   1   0     1425.75     1344.81     18.87 o
   2   1   0     2280.28     2663.12     37.79 o
   3   1   0        7.37       10.73      0.81 o
   4   1   0      441.33      607.17     16.91 o
   5   1   0        0.60        1.61      0.96 o
   6   1   0       11.68       16.80      4.38 o
   7   1   0      203.75      194.11      5.84 o
   8   1   0       18.26       24.36      3.24 o
   9   1   0       66.91       44.50      5.67 o
  10   1   0       96.00      101.25      7.95 o
  11   1   0       90.60       88.40     18.48 o
 -10   2   0        0.65        0.84      6.29 o
  -9   2   0      105.62      113.03      8.00 o
  -8   2   0        0.83        1.43      4.58 o
  -7   2   0      248.20      229.10      5.82 o
  -6   2   0       33.59       42.40      2.33 o
  -5   2   0      341.68      333.30      5.31 o
  -4   2   0      107.16       99.94      3.25 o
  -3   2   0     1687.39     1626.87     17.30 o
  -2   2   0       55.86       46.11      1.31 o
  -1   2   0      957.95     1160.37     29.38 o
   0   2   0     8080.98     8555.65    173.97 o
   1   2   0      757.94      903.47     11.66 o
   2   2   0    24636.35    25660.57    812.93 o
   3   2   0      331.78      332.08      6.18 o
   4   2   0      372.25      372.93      5.18 o
   5   2   0       68.54       80.98      2.19 o
   6   2   0       35.98       54.47      4.52 o
   7   2   0      122.18      114.41      5.49 o
   8   2   0      156.01      154.65      5.71 o
   9   2   0        3.55        1.30      5.12 o
  10   2   0       51.91       54.78      6.64 o
  11   2   0        0.87       -1.35      6.37 o
 -10   3   0        8.44       11.11      5.83 o
  -9   3   0        0.00        0.87      5.12 o
  -8   3   0        1.24        1.35      3.39 o
  -7   3   0       39.84       37.76      3.17 o
  -6   3   0       45.98       46.43      2.57 o
  -5   3   0      334.19      296.75      5.04 o
  -4   3   0       16.29       28.45      1.78 o
  -3   3   0       12.68       17.26      0.94 o
  -2   3   0      558.67      600.31     10.89 o
  -1   3   0       31.61       44.92      1.58 o
   0   3   0     6406.04     6827.48    106.34 o
   1   3   0      414.41      465.72     10.07 o
   2   3   0        8.42       13.23      0.94 o
   3   3   0      550.10      558.07     12.81 o
   4   3   0     1669.28     1667.11     23.93 o
   5   3   0       93.81       88.66      2.40 o
   6   3   0      126.87      119.36      2.89 o
   7   3   0       32.67       33.06      2.05 o
   8   3   0       91.69       96.18      5.70 o
   9   3   0      121.30      111.99      8.02 o
  10   3   0        0.09        2.42      5.51 o
  11   3   0        2.95        8.77      6.27 o
 -10   4   0       28.96       37.78      6.50 o
  -9   4   0        0.01        0.47      5.41 o
  -8   4   0       16.27       23.80      3.78 o
  -7   4   0       70.17       75.22      4.71 o
  -6   4   0        2.32        5.85      2.29 o
  -5   4   0      470.19      423.62      6.65 o
  -4   4   0       11.42       19.85      3.21 o
  -3   4   0      468.96      475.31      5.29 o
  -2   4   0     2449.51     2337.02     28.00 o
  -1   4   0     4076.66     4212.88     55.67 o
   0   4   0      927.04      986.40     13.23 o
   1   4   0     1816.48     1997.03     24.98 o
   2   4   0      409.32      485.84      8.68 o
   3   4   0      880.64      851.52     10.52 o
   4   4   0       64.18       70.20      2.47 o
   5   4   0      943.37      983.40     11.71 o
   6   4   0        4.10        6.15      1.54 o
   7   4   0      222.77      209.73      4.93 o
   8   4   0       27.67       35.60      4.01 o
   9   4   0       55.01       46.63      4.12 o
  10   4   0      142.16      146.75     16.68 o
  11   4   0       45.19       41.74      7.03 o
  -9   5   0        6.99       13.09     10.14 o
  -8   5   0       51.72       51.80      5.07 o
  -7   5   0      130.16      127.38      5.23 o
  -6   5   0        6.55       22.88      3.85 o
  -5   5   0      212.00      224.13      5.08 o
  -4   5   0      114.66      126.98      2.46 o
  -3   5   0      495.64      462.34      5.58 o
  -2   5   0       86.83       74.55      2.19 o
  -1   5   0      663.17      731.34     10.14 o
   0   5   0      263.15      289.84      9.15 o
   1   5   0     2466.57     2748.79     36.20 o
   2   5   0     2888.83     2857.73     35.77 o
   3   5   0      733.16      795.07      9.61 o
   4   5   0       24.21       27.23      1.51 o
   5   5   0       92.08       81.73      3.01 o
   6   5   0       85.43       98.33      6.11 o
   7   5   0       79.30       79.30      3.71 o
   8   5   0       17.04       13.05      3.98 o
   9   5   0        2.57        2.25      5.94 o
  10   5   0        4.06       -2.42      6.67 o
  11   5   0       97.35       95.32     12.32 o
  -9   6   0        4.40        4.88      7.18 o
  -8   6   0        0.45        3.29      3.77 o
  -7   6   0       30.29       26.89      3.44 o
  -6   6   0        8.56        7.25      2.53 o
  -5   6   0      269.48      235.60      5.39 o
  -4   6   0      122.93       95.89      2.33 o
  -3   6   0      302.31      273.63      3.87 o
  -2   6   0      429.30      452.75      6.63 o
  -1   6   0        0.21        3.49      1.49 o
   0   6   0     1892.41     2070.33     27.53 o
   1   6   0      293.62      342.95      8.79 o
   2   6   0       26.36       24.66      1.82 o
   3   6   0      151.11      131.56      3.20 o
   4   6   0       23.82       26.06      2.07 o
   5   6   0       24.08       17.87      2.12 o
   6   6   0        3.59        2.50      2.08 o
   7   6   0      168.35      169.01      4.73 o
   8   6   0        0.40        6.49      3.70 o
   9   6   0       84.03       95.56      6.86 o
  10   6   0       25.89       15.04      6.60 o
  -8   7   0        9.31        7.26      4.56 o
  -7   7   0       44.24       48.22      4.65 o
  -6   7   0       17.24       13.30      3.93 o
  -5   7   0       58.79       53.39      3.32 o
  -4   7   0       23.29       15.71      2.41 o
  -3   7   0      183.37      199.59      4.10 o
  -2   7   0       15.56       25.00      2.30 o
  -1   7   0      712.86      681.48      9.88 o
   0   7   0       84.92      108.96      3.39 o
   1   7   0      543.06      600.74      8.86 o
   2   7   0      486.94      490.65      9.41 o
   3   7   0       16.21       14.47      1.88 o
   4   7   0      222.22      231.47      5.03 o
   5   7   0      452.75      484.20      8.28 o
   6   7   0        0.16        2.65      2.17 o
   7   7   0       51.87       44.32      3.05 o
   8   7   0       13.50        9.20      2.79 o
   9   7   0        0.34       -5.54      8.44 o
  10   7   0        6.75       10.12      7.89 o
  -8   8   0       75.69       83.27      6.52 o
  -7   8   0        6.71        5.44      4.22 o
  -6   8   0        7.60        7.77      4.19 o
  -5   8   0       98.05       86.22      4.44 o
  -4   8   0      218.82      184.36      6.03 o
  -3   8   0      499.89      470.24      8.58 o
  -2   8   0      100.80       98.43      3.41 o
  -1   8   0      123.87      129.44      3.81 o
   0   8   0      670.04      630.07      9.44 o
   1   8   0      241.21      272.79      6.14 o
   2   8   0       49.22       54.89      4.31 o
   3   8   0      285.24      289.19      7.81 o
   4   8   0       56.60       41.64      2.65 o
   5   8   0      284.51      257.38      5.62 o
   6   8   0        1.32        8.04      2.39 o
   7   8   0      104.35       92.21      4.53 o
   8   8   0       23.98       25.63      3.21 o
   9   8   0        0.87       -3.91      8.12 o
  10   8   0        0.04       -1.28      9.37 o
  -7   9   0        8.36        8.92      4.55 o
  -6   9   0       39.75       37.64      4.90 o
  -5   9   0        0.28       -3.80      3.80 o
  -4   9   0      120.43      121.94      5.62 o
  -3   9   0        0.04       -0.68      2.25 o
  -2   9   0        1.13        3.20      2.21 o
  -1   9   0        5.14        1.63      2.11 o
   0   9   0        5.03        8.44      2.10 o
   1   9   0       78.91       69.64      3.53 o
   2   9   0       49.84       54.38      2.68 o
   3   9   0      336.46      309.04     10.26 o
   4   9   0       34.29       23.40      2.59 o
   5   9   0        0.07       -0.64      2.35 o
   6   9   0       11.77       14.48      2.85 o
   7   9   0      158.38      163.23      7.55 o
   8   9   0       44.24       35.49      7.32 o
   9   9   0       13.14       10.51     11.68 o
  -6  10   0        8.24        7.10      4.78 o
  -5  10   0       45.67       38.31      3.97 o
  -4  10   0        1.30       -0.23      3.47 o
  -3  10   0      143.17      142.72      4.30 o
  -2  10   0      102.72      101.68      3.91 o
  -1  10   0      161.25      166.87      4.87 o
   0  10   0       27.07       25.11      2.46 o
   1  10   0       69.64       64.05      3.99 o
   2  10   0       36.85       42.55      2.90 o
   3  10   0      202.47      194.36      5.27 o
   4  10   0      229.87      218.38      5.49 o
   5  10   0      249.62      248.50      6.42 o
   6  10   0       14.20        7.41      3.08 o
   7  10   0       27.71       23.44      6.19 o
   8  10   0        0.03       -2.53      5.62 o
   9  10   0        5.20        5.24      4.93 o
  -5  11   0        4.22       -4.97      6.25 o
  -4  11   0        0.87       -0.27      3.73 o
  -3  11   0        6.59        7.66      3.69 o
  -2  11   0       14.79       10.50      2.69 o
  -1  11   0        0.41       -1.90      2.55 o
   0  11   0       76.02       71.20      4.74 o
   1  11   0       23.51       21.69      2.73 o
   2  11   0       16.83       13.49      2.74 o
   3  11   0       12.96       13.61      2.81 o
   4  11   0       56.67       55.32      3.26 o
   5  11   0        2.27       -2.59      2.79 o
   6  11   0        8.75        6.43      3.31 o
   7  11   0        2.48       -0.34      3.47 o
   8  11   0       19.03       20.84      3.63 o
  -4  12   0       19.78       15.96      4.38 o
  -3  12   0        8.42        8.16      4.07 o
  -2  12   0       27.91       23.33      2.96 o
  -1  12   0       26.39       22.47      3.00 o
   0  12   0        3.19       11.73      3.21 o
   1  12   0        6.91        1.11      3.18 o
   2  12   0       16.64       14.31      2.98 o
   3  12   0        3.06       -0.96      3.19 o
   4  12   0        2.10        2.20      3.00 o
   5  12   0        5.24       10.89      3.46 o
   6  12   0       13.14       20.49      3.73 o
   7  12   0        2.69        2.43      3.60 o
  -2  13   0       13.27       15.00      6.20 o
  -1  13   0       32.14       32.05      3.48 o
   0  13   0        0.02       -2.66      4.45 o
   1  13   0        0.91       -2.69      3.38 o
   2  13   0       23.22       15.45      3.60 o
   3  13   0        0.08       -3.52      3.52 o
   4  13   0       19.08       23.75      3.78 o
   5  13   0        0.94        1.17      3.71 o
  -5 -13   1        0.09        2.63      3.69 o
  -4 -13   1       64.73       70.06      4.31 o
  -3 -13   1        0.03       -3.22      3.22 o
  -2 -13   1       47.32       34.47      3.91 o
  -1 -13   1      111.10      102.40      5.03 o
   0 -13   1        0.93       -0.49      3.48 o
   1 -13   1        6.58        4.06      3.36 o
   2 -13   1       19.38       26.61      3.45 o
  -7 -12   1        7.44        5.97      4.46 o
  -6 -12   1      215.02      235.93     10.74 o
  -5 -12   1       14.43       10.97      3.48 o
  -4 -12   1       12.17        7.45      3.38 o
  -3 -12   1      121.62      132.88      6.84 o
  -2 -12   1       11.48       10.75      3.05 o
  -1 -12   1       17.24        9.61      2.87 o
   0 -12   1        1.23        2.93      3.19 o
   1 -12   1       30.06       28.98      3.41 o
   2 -12   1       84.07       94.00      4.17 o
   3 -12   1       16.48       16.85      3.11 o
   4 -12   1       81.69       87.13      5.40 o
  -8 -11   1       33.59       37.10      8.07 o
  -7 -11   1        6.92        3.91      4.46 o
  -6 -11   1       38.43       30.10      4.62 o
  -5 -11   1        4.17        4.40      3.10 o
  -4 -11   1       49.41       47.30      3.63 o
  -3 -11   1       74.90       71.04      3.39 o
  -2 -11   1       12.25       15.55      2.83 o
  -1 -11   1       46.63       47.60      3.14 o
   0 -11   1        9.88        6.36      2.70 o
   1 -11   1      101.48       89.93      4.08 o
   2 -11   1        6.00        7.14      2.73 o
   3 -11   1       40.18       37.01      4.26 o
   4 -11   1       37.34       39.72      4.41 o
   5 -11   1       16.06       18.22      4.37 o
  -9 -10   1       19.57       23.38      4.82 o
  -8 -10   1       40.80       38.74      2.97 o
  -7 -10   1        6.50        1.59      4.22 o
  -6 -10   1       40.67       36.90      3.16 o
  -5 -10   1      110.06      104.67      4.30 o
  -4 -10   1       55.25       61.77      3.13 o
  -3 -10   1        7.88        7.81      2.54 o
  -2 -10   1        6.02        7.66      2.58 o
  -1 -10   1      569.52      563.30      9.61 o
   0 -10   1        0.06       -2.30      2.30 o
   1 -10   1      310.35      287.56      5.64 o
   2 -10   1        1.92        2.51      2.48 o
   3 -10   1        0.26        2.23      2.59 o
   4 -10   1        7.66       13.01      3.69 o
   5 -10   1       36.28       33.52      4.23 o
   6 -10   1      224.96      215.93     10.80 o
  -9  -9   1        6.95       12.87      5.01 o
  -8  -9   1       10.24        2.99      6.43 o
  -7  -9   1        3.24        8.03      5.76 o
  -6  -9   1       15.98       12.27      4.70 o
  -5  -9   1        2.13        0.89      2.45 o
  -4  -9   1      121.84       96.98      5.26 o
  -3  -9   1     1140.88     1106.98     18.77 o
  -2  -9   1        0.49        2.34      2.31 o
  -1  -9   1      276.20      252.52      6.07 o
   0  -9   1        8.15        4.44      2.06 o
   1  -9   1      201.19      207.93      4.69 o
   2  -9   1       26.04       22.29      2.31 o
   3  -9   1       18.36       13.32      2.49 o
   4  -9   1      119.85      121.77      4.12 o
   5  -9   1        4.31        7.75      3.55 o
   6  -9   1       94.52      107.75      5.81 o
   7  -9   1       17.16       19.92      4.83 o
 -10  -8   1        2.88        0.57      6.49 o
  -9  -8   1        5.74        1.88      7.90 o
  -8  -8   1      183.11      186.84     17.29 o
  -7  -8   1       37.85       44.23      4.55 o
  -6  -8   1      145.47      141.73      4.91 o
  -5  -8   1      256.60      236.53      5.26 o
  -4  -8   1      150.18      134.56      3.92 o
  -3  -8   1       54.60       50.81      2.76 o
  -2  -8   1      145.23      136.92      3.96 o
  -1  -8   1      880.28      848.17     14.79 o
   0  -8   1        0.03       -1.99      2.08 o
   1  -8   1     1002.36      958.92     14.86 o
   2  -8   1       26.54       25.31      2.67 o
   3  -8   1      621.68      587.65      8.89 o
   4  -8   1       25.61       36.84      2.46 o
   5  -8   1      161.69      158.71      5.97 o
   6  -8   1       42.77       46.77      3.74 o
   7  -8   1        0.34       -0.71      4.30 o
   8  -8   1       12.17       20.93      5.36 o
 -10  -7   1       18.34       15.97      6.93 o
  -9  -7   1        0.45        1.43      8.43 o
  -8  -7   1       40.42       30.14      5.11 o
  -7  -7   1       16.57        9.64      2.66 o
  -6  -7   1      602.15      582.02      9.56 o
  -5  -7   1       10.12       15.00      2.23 o
  -4  -7   1      469.50      445.58      8.09 o
  -3  -7   1      171.69      169.10      4.28 o
  -2  -7   1        1.13        0.82      1.59 o
  -1  -7   1     1478.00     1409.46     29.29 o
   0  -7   1        6.73        6.63      1.82 o
   1  -7   1       65.02       53.28      2.28 o
   2  -7   1      252.65      230.27      4.56 o
   3  -7   1      346.07      329.82      5.59 o
   4  -7   1      178.22      142.25      4.11 o
   5  -7   1       32.57       32.60      3.39 o
   6  -7   1       15.35       11.12      3.09 o
   7  -7   1       27.85       38.05      4.48 o
   8  -7   1        2.79        5.17      4.79 o
 -10  -6   1      124.12      120.15      9.02 o
  -9  -6   1       25.15       20.24     10.01 o
  -8  -6   1      221.42      226.63      8.40 o
  -7  -6   1       24.35       25.70      2.24 o
  -6  -6   1      135.40      128.88      3.81 o
  -5  -6   1       28.29       28.05      2.26 o
  -4  -6   1       49.56       45.70      2.26 o
  -3  -6   1       75.63       50.50      2.01 o
  -2  -6   1      246.33      262.37      4.40 o
  -1  -6   1     1056.37     1332.10     20.78 o
   0  -6   1        8.02        5.82      1.51 o
   1  -6   1     2400.25     2541.67     33.48 o
   2  -6   1        0.01        0.80      1.60 o
   3  -6   1       70.77       74.81      2.54 o
   4  -6   1      112.29       98.82      3.12 o
   5  -6   1       97.19       85.99      3.09 o
   6  -6   1       12.21       11.56      2.61 o
   7  -6   1        1.14        7.91      3.42 o
   8  -6   1       56.71       48.77      5.33 o
   9  -6   1       63.78       62.07      5.73 o
 -11  -5   1        1.59        0.35      6.44 o
 -10  -5   1        2.20       -0.95      5.98 o
  -9  -5   1       44.62       47.72      6.33 o
  -8  -5   1        6.21        3.34      3.22 o
  -7  -5   1       17.72       16.14      1.41 o
  -6  -5   1      150.38      141.68      3.87 o
  -5  -5   1       58.09       57.66      2.28 o
  -4  -5   1     2014.75     1963.83     25.33 o
  -3  -5   1      103.88      152.68      6.62 o
  -2  -5   1        0.89        3.56      1.32 o
  -1  -5   1       82.62       56.06      2.25 o
   0  -5   1        4.55        5.28      1.35 o
   1  -5   1      171.39      319.11     12.17 o
   2  -5   1      484.93      532.34      6.95 o
   3  -5   1        0.40        1.40      1.33 o
   4  -5   1      523.01      493.09      6.24 o
   5  -5   1       19.44       24.56      1.87 o
   6  -5   1      259.01      243.47      5.48 o
   7  -5   1       79.15       76.97      3.57 o
   8  -5   1        1.75        3.88      5.63 o
   9  -5   1        8.32       15.70      5.82 o
 -11  -4   1        1.75       -0.04      6.30 o
 -10  -4   1        0.44       -1.96      5.67 o
  -9  -4   1       31.59       43.38      5.94 o
  -8  -4   1      342.65      337.05     11.28 o
  -7  -4   1       16.63       12.27      2.87 o
  -6  -4   1      488.04      466.61      6.50 o
  -5  -4   1        3.83        6.15      1.44 o
  -4  -4   1      505.82      492.82      7.69 o
  -3  -4   1      885.29      985.20     12.90 o
  -2  -4   1      195.89      227.00      4.04 o
  -1  -4   1      263.13      247.48      7.41 o
   0  -4   1        7.39        4.95      1.11 o
   1  -4   1       24.82       18.99      1.36 o
   2  -4   1        0.17        2.74      1.12 o
   3  -4   1       73.05       69.39      2.08 o
   4  -4   1        0.13        9.79      1.24 o
   5  -4   1       20.67       26.80      1.40 o
   6  -4   1      447.77      414.19      7.42 o
   7  -4   1       11.69       14.06      2.55 o
   8  -4   1      304.99      306.46      8.97 o
   9  -4   1        6.88        8.18      4.10 o
  10  -4   1        1.28        3.26      7.70 o
 -11  -3   1        5.38       12.08      6.33 o
 -10  -3   1       36.82       27.01      5.91 o
  -9  -3   1       29.03       22.15      5.51 o
  -8  -3   1        7.64        9.95      4.89 o
  -7  -3   1        8.60        5.93      2.72 o
  -6  -3   1       58.62       56.42      3.00 o
  -5  -3   1      438.86      430.16      5.91 o
  -4  -3   1      234.03      211.01      3.60 o
  -3  -3   1     1926.56     1912.70     27.18 o
  -2  -3   1       19.01       60.18      3.84 o
  -1  -3   1      346.94      509.68     14.09 o
   0  -3   1        0.02        0.92      0.99 o
   1  -3   1      638.73      707.65      9.23 o
   2  -3   1      343.36      288.35      4.55 o
   3  -3   1      502.32      547.22      7.33 o
   4  -3   1     2357.22     2260.48     28.03 o
   5  -3   1       67.24       60.67      2.12 o
   6  -3   1      386.11      355.58      6.61 o
   7  -3   1       41.75       47.91      2.71 o
   8  -3   1        3.13        0.48      3.61 o
   9  -3   1        6.52        9.53      5.51 o
  10  -3   1        0.17       -3.29      5.59 o
 -11  -2   1       10.74        6.70      6.37 o
 -10  -2   1       30.07       30.41      6.04 o
  -9  -2   1       46.55       43.79      5.94 o
  -8  -2   1       24.10       25.34      4.88 o
  -7  -2   1       84.02       88.44      5.54 o
  -6  -2   1     1132.94     1066.06     17.14 o
  -5  -2   1        9.93       13.78      1.73 o
  -4  -2   1       42.83       43.89      3.08 o
  -3  -2   1       35.44       23.82      0.90 o
  -2  -2   1      344.98      373.39      7.63 o
  -1  -2   1      875.76      811.57      9.63 o
   0  -2   1       11.30       12.29      0.95 o
   1  -2   1       39.97       34.00      2.84 o
   2  -2   1       31.60       27.08      1.09 o
   3  -2   1     1771.74     1764.90     23.22 o
   4  -2   1      195.20      194.33      2.93 o
   5  -2   1        6.48       15.04      1.20 o
   6  -2   1       20.32       17.01      1.96 o
   7  -2   1        1.04        8.03      2.20 o
   8  -2   1      205.88      201.70      5.81 o
   9  -2   1       33.34       31.54      7.31 o
  10  -2   1       22.77       18.93      6.67 o
 -11  -1   1        0.35       -0.38      5.98 o
 -10  -1   1      127.43      136.33      8.78 o
  -9  -1   1        7.27        6.39      5.12 o
  -8  -1   1      131.17      117.02      7.81 o
  -7  -1   1       72.90       90.61      4.88 o
  -6  -1   1      200.80      171.54      4.37 o
  -5  -1   1       47.46       58.94      2.69 o
  -4  -1   1      232.41      255.12      8.06 o
  -3  -1   1      563.06      777.88     33.35 o
  -2  -1   1      486.32      505.78      7.32 o
  -1  -1   1      167.33      134.13      1.64 o
   0  -1   1        6.93        6.03      0.32 o
   1  -1   1      831.09      734.12      9.77 o
   2  -1   1      524.60      640.93     20.91 o
   3  -1   1      578.26      492.16      6.41 o
   4  -1   1      160.69      141.04      2.53 o
   5  -1   1      245.61      242.63      3.44 o
   6  -1   1      494.69      471.16      5.82 o
   7  -1   1       63.05       50.91      3.71 o
   8  -1   1       96.29      103.56      5.23 o
   9  -1   1       37.59       38.56      5.67 o
  10  -1   1       64.35       47.11      6.64 o
  11  -1   1        6.18        8.98      7.70 o
 -11   0   1        0.64        8.80      5.98 o
 -10   0   1       60.49       51.48      7.06 o
  -9   0   1       70.10       69.43      6.30 o
  -8   0   1      150.33      140.26      7.82 o
  -7   0   1        0.01       -0.71      2.73 o
  -6   0   1      193.67      162.03      4.35 o
  -5   0   1        0.01        0.45      1.38 o
  -4   0   1     1544.18     1418.77     20.35 o
  -3   0   1     1026.28     1076.44     15.42 o
  -2   0   1     3986.25     3682.60     61.99 o
  -1   0   1      423.97      320.99      5.14 o
   1   0   1       51.43       53.46      2.21 o
   2   0   1      366.02      332.29      4.44 o
   3   0   1      164.56      296.48     12.11 o
   4   0   1      197.70      151.96      2.75 o
   5   0   1      249.98      266.11      3.62 o
   6   0   1      520.75      448.45      5.90 o
   7   0   1       11.49       13.73      2.74 o
   8   0   1      152.66      153.51      6.00 o
   9   0   1       25.91       30.92      5.55 o
  10   0   1        0.01       -0.76      5.87 o
  11   0   1       11.71       12.92      6.40 o
 -11   1   1       15.76       18.99      7.70 o
 -10   1   1        0.03        1.21      5.51 o
  -9   1   1      134.79      128.94      7.95 o
  -8   1   1       90.98       99.98      6.96 o
  -7   1   1       66.94       65.03      7.34 o
  -6   1   1      432.12      424.22      7.98 o
  -5   1   1       26.70       30.48      1.54 o
  -4   1   1     1059.49      939.93     15.36 o
  -3   1   1      108.22      152.49      6.07 o
  -2   1   1    24538.19    23421.94    834.23 o
  -1   1   1      127.29      109.60      2.88 o
   0   1   1        0.09        6.96      0.59 o
   1   1   1      787.73      749.28      9.03 o
   2   1   1     5043.90     4869.71     63.91 o
   3   1   1      899.90      955.67     12.76 o
   4   1   1       39.41       54.46      4.63 o
   5   1   1       59.11       75.13      3.12 o
   6   1   1      816.52      764.27     10.08 o
   7   1   1       75.34       66.59      2.93 o
   8   1   1       40.32       33.16      3.70 o
   9   1   1        1.96        3.37      8.60 o
  10   1   1       14.98        8.55      6.54 o
  11   1   1        9.43       14.02      6.40 o
 -10   2   1        2.06        3.84      5.83 o
  -9   2   1       49.36       43.37      5.74 o
  -8   2   1        0.24        4.38      3.60 o
  -7   2   1       71.44       72.65      7.01 o
  -6   2   1       34.73       33.40      2.17 o
  -5   2   1      197.28      179.52      3.55 o
  -4   2   1     2544.73     2430.20     31.82 o
  -3   2   1      118.00      166.25      4.89 o
  -2   2   1       13.64       66.59      4.63 o
  -1   2   1       61.02      171.56     12.57 o
   0   2   1       16.62       15.72      1.02 o
   1   2   1       98.05      160.32      8.74 o
   3   2   1      492.73      524.72      9.39 o
   4   2   1     1172.16     1153.71     20.26 o
   5   2   1       10.66       11.28      1.66 o
   6   2   1      538.13      477.90      6.72 o
   7   2   1        3.60       14.81      3.91 o
   8   2   1      188.15      183.25      6.72 o
   9   2   1       59.04       58.07      4.12 o
  10   2   1       12.45       13.59      6.01 o
  11   2   1        1.15        5.17      7.31 o
 -10   3   1        1.80        8.89      5.89 o
  -9   3   1       24.57       21.94      5.55 o
  -8   3   1       46.90       52.28      4.42 o
  -7   3   1      179.70      199.46      7.04 o
  -6   3   1       12.85       11.26      2.15 o
  -5   3   1       27.03       43.30      3.66 o
  -4   3   1      452.53      384.45      5.78 o
  -3   3   1       50.50       51.28      2.19 o
  -2   3   1      447.68      345.64      3.84 o
  -1   3   1       99.70      142.98      1.90 o
   0   3   1        0.62        0.20      0.94 o
   1   3   1       26.06       50.43      2.89 o
   2   3   1       62.34      104.44      6.21 o
   3   3   1      108.17      175.06      5.27 o
   4   3   1     1921.19     1760.86     22.75 o
   5   3   1      111.55      116.50      3.49 o
   6   3   1       10.43       11.68      1.90 o
   7   3   1       25.95       27.66      2.17 o
   8   3   1       69.78       71.81      4.38 o
   9   3   1        0.10        5.13      3.64 o
  10   3   1       92.44       89.94     12.45 o
  11   3   1        1.24        4.59      6.44 o
 -10   4   1        0.03        5.79      7.83 o
  -9   4   1        3.46        5.70      7.57 o
  -8   4   1        4.82       11.95      4.81 o
  -7   4   1       61.82       52.35      3.48 o
  -6   4   1      310.53      309.27      7.44 o
  -5   4   1       41.17       36.22      2.27 o
  -4   4   1      411.39      365.48      5.97 o
  -3   4   1        4.43       12.13      1.38 o
  -2   4   1       85.79       81.34      1.76 o
  -1   4   1     1216.94     1382.65     16.35 o
   0   4   1        4.25        5.73      1.10 o
   1   4   1     2105.08     2288.57     43.19 o
   2   4   1      139.08      112.46      2.79 o
   3   4   1        4.47        2.91      1.17 o
   4   4   1     1972.43     2013.01     40.37 o
   5   4   1       67.25       59.16      2.37 o
   6   4   1      276.90      274.13      6.09 o
   7   4   1       43.00       40.52      2.31 o
   8   4   1      263.92      255.71      5.78 o
   9   4   1       44.82       59.81      4.62 o
  10   4   1       86.46       98.35     12.06 o
  11   4   1        0.05        2.69      9.62 o
  -9   5   1       10.52       13.75      6.16 o
  -8   5   1       68.18       70.82     10.47 o
  -7   5   1       83.11       82.75      5.33 o
  -6   5   1      372.03      357.13      9.39 o
  -5   5   1        3.41        4.86      2.44 o
  -4   5   1       76.43       61.98      2.91 o
  -3   5   1        1.29        5.12      1.04 o
  -2   5   1     1057.40      971.73     10.82 o
  -1   5   1      808.42      722.30     15.43 o
   0   5   1       18.27       28.52      1.31 o
   1   5   1       40.80      102.99      7.32 o
   2   5   1        4.38        3.00      1.48 o
   3   5   1       66.22       95.04      5.97 o
   4   5   1      148.06      121.10      4.03 o
   5   5   1      141.72      148.56      3.61 o
   6   5   1      126.20      119.41      3.81 o
   7   5   1       28.23       28.72      2.39 o
   8   5   1        6.05        3.77      2.37 o
   9   5   1       52.55       57.50      4.68 o
  10   5   1       27.27       24.69      7.81 o
  11   5   1        1.41        2.34      6.40 o
  -9   6   1       65.86       62.10      8.72 o
  -8   6   1        4.22       12.87      5.56 o
  -7   6   1        0.00        5.06      3.67 o
  -6   6   1      277.87      279.43      7.19 o
  -5   6   1        2.63        5.30      2.30 o
  -4   6   1      610.68      561.81      9.51 o
  -3   6   1      172.42      150.61      3.00 o
  -2   6   1       93.46       88.23      2.39 o
  -1   6   1      540.13      592.00      8.50 o
   0   6   1        0.07        0.53      1.44 o
   1   6   1     1343.37     1395.54     39.30 o
   2   6   1      689.76      673.00     10.42 o
   3   6   1       17.30       18.26      1.66 o
   4   6   1      406.27      388.59      6.13 o
   5   6   1      111.93      104.03      3.52 o
   6   6   1       99.89       84.58      3.15 o
   7   6   1      151.05      149.55      4.76 o
   8   6   1        0.14        1.14      2.58 o
   9   6   1       38.37       28.90      4.44 o
  10   6   1        1.06        3.60     10.04 o
  -8   7   1       52.74       84.30     22.58 o
  -7   7   1        0.05       -2.01      3.47 o
  -6   7   1       22.44       22.04      3.27 o
  -5   7   1        1.02       -0.08      2.95 o
  -4   7   1        3.49        2.00      2.15 o
  -3   7   1       54.65       67.42      6.72 o
  -2   7   1       82.23       69.43      2.40 o
  -1   7   1      123.40      147.74      6.65 o
   0   7   1       21.59       19.51      1.80 o
   1   7   1       25.44       46.32      2.12 o
   2   7   1      114.20       93.65      3.71 o
   3   7   1      327.84      276.62      6.60 o
   4   7   1        0.12        2.50      2.03 o
   5   7   1        2.81        3.87      1.95 o
   6   7   1      128.22      122.85      4.18 o
   7   7   1       44.21       35.22      3.00 o
   8   7   1      132.90      129.89      4.83 o
   9   7   1       46.45       50.82      4.99 o
  10   7   1        7.27       -2.53     10.94 o
  -8   8   1        2.74        3.34      7.44 o
  -7   8   1        8.71        9.68      3.93 o
  -6   8   1        0.03       -3.78      3.78 o
  -5   8   1       26.22       22.37      4.04 o
  -4   8   1      168.37      150.54      5.66 o
  -3   8   1       72.41       83.30      4.38 o
  -2   8   1      248.84      216.15      4.25 o
  -1   8   1      328.03      332.18      5.80 o
   0   8   1        0.45       -0.81      1.94 o
   1   8   1      292.01      276.50      5.29 o
   2   8   1       86.25       74.09      2.98 o
   3   8   1        2.18       14.04      2.37 o
   4   8   1      468.05      421.84      7.56 o
   5   8   1        0.06       -0.93      2.26 o
   6   8   1      520.10      518.48     13.58 o
   7   8   1       15.51       16.37      2.92 o
   8   8   1        2.67        3.38      2.89 o
   9   8   1        2.13        7.24      2.71 o
  10   8   1       11.79        0.60     12.68 o
  -7   9   1       36.38       39.17      4.56 o
  -6   9   1      207.10      207.67      7.83 o
  -5   9   1        0.39        3.06      7.69 o
  -4   9   1        0.05       -2.93      2.93 o
  -3   9   1      336.68      311.43      7.39 o
  -2   9   1      234.90      192.28      4.63 o
  -1   9   1      479.18      438.58      6.94 o
   0   9   1        0.64       -1.38      2.04 o
   1   9   1       75.62       71.33      3.01 o
   2   9   1      106.03       91.37      5.11 o
   3   9   1       41.79       36.55      2.63 o
   4   9   1        4.72       -1.29      2.39 o
   5   9   1       96.44      107.15      7.56 o
   6   9   1      138.10      129.26      4.47 o
   7   9   1       14.52       19.60      3.07 o
   8   9   1      104.21      112.12      5.00 o
   9   9   1        4.87       -1.71      3.67 o
  -6  10   1       68.54       67.77      5.34 o
  -5  10   1        2.61       -1.45      8.51 o
  -4  10   1       14.24       13.72      3.59 o
  -3  10   1       34.57       38.75      4.60 o
  -2  10   1        5.53        3.77      2.25 o
  -1  10   1        4.09        2.08      3.11 o
   0  10   1       12.55       10.33      2.31 o
   1  10   1      459.01      426.88      8.56 o
   2  10   1      296.31      251.07      5.78 o
   3  10   1      603.23      621.17     14.73 o
   4  10   1       38.82       34.05      2.90 o
   5  10   1       20.90       16.59      2.79 o
   6  10   1       56.35       53.12      3.26 o
   7  10   1        0.40       -1.67      3.23 o
   8  10   1       27.41       30.35      3.62 o
   9  10   1       73.11       69.07      7.74 o
  -5  11   1       20.71       12.90      6.33 o
  -4  11   1       85.58       81.61      6.52 o
  -3  11   1        0.03        1.33      3.45 o
  -2  11   1       22.67       23.24      2.46 o
  -1  11   1      280.39      259.06     10.79 o
   0  11   1       12.34       10.92      2.69 o
   1  11   1      319.25      334.05      9.08 o
   2  11   1       21.04       18.25      3.00 o
   3  11   1       16.42       13.01      2.85 o
   4  11   1       11.66       10.43      2.81 o
   5  11   1        6.02        2.28      2.87 o
   6  11   1        7.35        6.07      3.43 o
   7  11   1        0.57        3.28      3.94 o
   8  11   1       71.35       71.34      9.89 o
  -4  12   1        0.01       -3.08      5.26 o
  -3  12   1       27.96       20.18      4.19 o
  -2  12   1       26.61       29.69      4.18 o
  -1  12   1       17.10       14.46      3.11 o
   0  12   1        9.61       12.16      2.89 o
   1  12   1       30.31       25.49      3.28 o
   2  12   1        5.49        6.92      3.18 o
   3  12   1       68.81       59.05      3.46 o
   4  12   1       16.28       12.50      3.14 o
   5  12   1      120.12      131.88      5.21 o
   6  12   1      207.00      215.61     12.41 o
   7  12   1        1.16        2.19      3.64 o
  -2  13   1       30.97       24.37      4.37 o
  -1  13   1        0.00       -0.37      2.57 o
   0  13   1        1.21       -1.53      3.27 o
   1  13   1       77.79       69.74      4.30 o
   2  13   1        3.00       -2.89      4.76 o
   3  13   1      119.85      109.65      5.27 o
   4  13   1       82.27       79.25      4.48 o
   5  13   1        5.40        6.72      4.16 o
  -5 -13   2      213.23      207.04     10.84 o
  -4 -13   2        7.85       11.29      3.79 o
  -3 -13   2        5.14       -0.16      3.56 o
  -2 -13   2       54.76       47.10      4.06 o
  -1 -13   2        5.64        7.19      3.58 o
   0 -13   2       59.44       62.77      4.25 o
   1 -13   2       45.41       46.35      3.92 o
   2 -13   2        1.69       -1.31      3.38 o
  -7 -12   2       57.19       63.33      6.10 o
  -6 -12   2        0.02        1.17      5.83 o
  -5 -12   2        2.01        1.61      3.51 o
  -4 -12   2       33.36       30.08      3.82 o
  -3 -12   2       15.13       11.83      3.67 o
  -2 -12   2       35.30       31.18      3.24 o
  -1 -12   2        0.57        0.65      2.90 o
   0 -12   2       77.45       80.18      4.49 o
   1 -12   2        0.37        2.28      3.26 o
   2 -12   2       54.30       55.48      3.89 o
   3 -12   2       10.42       10.12      3.35 o
   4 -12   2        0.42       -2.34      4.81 o
  -8 -11   2        2.83       10.03      5.18 o
  -7 -11   2       14.38       17.23      6.52 o
  -6 -11   2        1.35        2.21      3.13 o
  -5 -11   2      128.92      115.47      4.88 o
  -4 -11   2      353.33      327.36      7.66 o
  -3 -11   2       99.30      100.36      4.44 o
  -2 -11   2       80.05       94.35      4.29 o
  -1 -11   2       42.55       35.14      2.93 o
   0 -11   2      183.26      199.33      5.33 o
   1 -11   2       15.05       13.85      3.12 o
   2 -11   2       43.34       33.48      3.44 o
   3 -11   2       36.56       30.29      3.07 o
   4 -11   2        3.69        3.86      3.26 o
   5 -11   2      160.53      144.74      6.76 o
  -8 -10   2        0.01        0.23      4.18 o
  -7 -10   2        0.72       -0.82      2.64 o
  -6 -10   2        1.41        0.77      2.89 o
  -5 -10   2       71.62       75.16      4.71 o
  -4 -10   2       81.58       57.21      3.12 o
  -3 -10   2        8.63       10.09      2.62 o
  -2 -10   2       38.69       42.15      3.52 o
  -1 -10   2        0.06       -2.25      2.78 o
   0 -10   2      232.98      224.14      5.35 o
   1 -10   2        4.55        5.11      2.52 o
   2 -10   2       53.10       51.29      3.13 o
   3 -10   2      138.63      131.73      4.61 o
   4 -10   2       33.46       27.01      2.94 o
   5 -10   2       40.79       41.97      4.37 o
   6 -10   2        5.20       12.64      4.30 o
  -9  -9   2       11.58       13.99      4.41 o
  -8  -9   2        3.28        2.61      3.96 o
  -7  -9   2      511.36      519.39     10.94 o
  -6  -9   2       62.27       49.95      2.97 o
  -5  -9   2      217.46      201.70      5.18 o
  -4  -9   2       29.11       37.15      2.48 o
  -3  -9   2      157.63      138.52      4.56 o
  -2  -9   2      526.00      523.66     17.50 o
  -1  -9   2        1.16        1.14      2.26 o
   0  -9   2       89.51       75.48      3.20 o
   1  -9   2       21.42       22.52      2.36 o
   2  -9   2        0.11        3.51      2.22 o
   3  -9   2      155.57      157.00      5.04 o
   4  -9   2      455.82      415.41      7.85 o
   5  -9   2      140.08      138.77      4.40 o
   6  -9   2        3.14       -2.66      5.58 o
   7  -9   2       23.40       22.95      4.07 o
 -10  -8   2       10.21       18.70      6.88 o
  -9  -8   2       45.57       34.46      6.45 o
  -8  -8   2       23.42       26.22      4.12 o
  -7  -8   2       49.12       53.62      4.03 o
  -6  -8   2        0.37        2.07      3.11 o
  -5  -8   2      217.02      203.40      4.53 o
  -4  -8   2       22.86       24.81      2.03 o
  -3  -8   2       81.71       69.64      2.57 o
  -2  -8   2        3.79       -1.90      1.90 o
  -1  -8   2       56.09       57.59      2.62 o
   0  -8   2      209.92      210.32      4.69 o
   1  -8   2        3.22        4.51      2.08 o
   2  -8   2      789.04      779.15     11.40 o
   3  -8   2      325.46      321.35      5.91 o
   4  -8   2      161.20      129.09      4.37 o
   5  -8   2       38.22       46.47      3.26 o
   6  -8   2        5.08        3.94      5.08 o
   7  -8   2        1.45       -1.45      4.10 o
   8  -8   2       57.00       61.76      6.35 o
 -10  -7   2       38.44       43.74      6.96 o
  -9  -7   2        0.89        5.67      5.67 o
  -8  -7   2       75.64       90.70      6.69 o
  -7  -7   2      177.12      165.37      6.53 o
  -6  -7   2       23.99       23.78      2.36 o
  -5  -7   2      927.22      927.72     13.57 o
  -4  -7   2        7.24       13.00      2.19 o
  -3  -7   2      109.55      111.58      3.18 o
  -2  -7   2      370.08      415.93     11.58 o
  -1  -7   2       87.34       90.64      3.33 o
   0  -7   2      166.99      169.61      4.02 o
   1  -7   2      225.72      227.89      4.90 o
   2  -7   2        0.11        0.14      1.95 o
   3  -7   2        0.15        4.61      1.95 o
   4  -7   2        3.46        8.08      1.97 o
   5  -7   2       21.49       17.78      2.42 o
   6  -7   2        3.39       -2.43      2.98 o
   7  -7   2       57.06       58.07      3.92 o
   8  -7   2        3.71        3.21      5.08 o
 -10  -6   2       18.00       23.02      6.57 o
  -9  -6   2        2.36        7.52      5.48 o
  -8  -6   2       16.61       19.55      5.12 o
  -7  -6   2      236.39      246.79      7.39 o
  -6  -6   2       28.67       29.73      2.14 o
  -5  -6   2        0.02       -1.78      1.78 o
  -4  -6   2      225.77      240.02      5.07 o
  -3  -6   2      213.35      182.12      3.70 o
  -2  -6   2       47.12       40.65      1.63 o
  -1  -6   2       22.00       12.86      1.28 o
   0  -6   2       14.03       29.43      3.33 o
   1  -6   2        0.01        1.40      1.57 o
   2  -6   2      327.95      349.72      6.83 o
   3  -6   2        0.00        0.48      1.54 o
   4  -6   2       22.40       25.27      1.86 o
   5  -6   2      805.88      761.70     11.20 o
   6  -6   2       50.63       34.33      2.24 o
   7  -6   2      331.06      318.80      6.79 o
   8  -6   2        4.34       -0.13      4.72 o
   9  -6   2        0.01       -3.85      5.07 o
 -11  -5   2       19.24       15.40     13.09 o
 -10  -5   2        2.28        0.51      5.94 o
  -9  -5   2      128.57      133.95      9.21 o
  -8  -5   2       16.36       22.60      5.12 o
  -7  -5   2       74.15       68.92      4.04 o
  -6  -5   2        4.88        5.60      2.83 o
  -5  -5   2        5.64        9.30      1.83 o
  -4  -5   2        5.39        5.19      1.23 o
  -3  -5   2        0.22        6.75      1.29 o
  -2  -5   2     1092.08     1084.48     13.40 o
  -1  -5   2        6.22        5.05      1.18 o
   0  -5   2      915.10     1088.14     14.76 o
   1  -5   2        8.14       16.79      3.55 o
   2  -5   2      200.14      187.76      3.42 o
   3  -5   2      380.20      315.31      4.73 o
   4  -5   2       16.48       18.47      1.82 o
   5  -5   2      546.53      541.78      7.73 o
   6  -5   2        0.04        0.50      1.85 o
   7  -5   2       12.71       13.80      2.74 o
   8  -5   2        3.11        1.44      3.30 o
   9  -5   2       18.21       21.06      6.36 o
 -11  -4   2        0.00       -0.70      6.06 o
 -10  -4   2       47.13       50.22      6.72 o
  -9  -4   2       40.36       35.41      5.74 o
  -8  -4   2      176.15      201.48      9.77 o
  -7  -4   2        5.83        2.39      2.89 o
  -6  -4   2       24.73       24.03      2.94 o
  -5  -4   2      293.26      280.64      4.89 o
  -4  -4   2      508.88      522.38      6.97 o
  -3  -4   2      583.95      554.82      6.78 o
  -2  -4   2      564.99      821.79     23.88 o
  -1  -4   2       96.54      110.92      2.30 o
   0  -4   2       48.18       49.40      1.95 o
   1  -4   2       42.98       31.57      1.49 o
   2  -4   2     1067.24     1089.89     13.84 o
   3  -4   2       62.62       50.20      1.91 o
   4  -4   2      260.23      283.53      4.63 o
   5  -4   2      188.87      172.95      3.70 o
   6  -4   2       59.48       58.14      2.46 o
   7  -4   2      336.86      337.92      6.76 o
   8  -4   2       19.45       20.32      3.21 o
   9  -4   2       21.24       17.55      4.40 o
  10  -4   2        2.17        8.30      5.93 o
 -11  -3   2        0.17       -0.33      6.29 o
 -10  -3   2       34.47       40.16      6.10 o
  -9  -3   2      108.59      111.88      8.14 o
  -8  -3   2       34.77       42.21      5.15 o
  -7  -3   2      839.24      862.62     16.65 o
  -6  -3   2       12.33       23.20      5.35 o
  -5  -3   2      811.97      804.99     14.44 o
  -4  -3   2      257.71      292.31     10.22 o
  -3  -3   2       78.83      104.23      1.81 o
  -2  -3   2      819.90      999.32     13.85 o
  -1  -3   2      404.90      484.63      6.17 o
   0  -3   2     3648.68     3802.94     46.41 o
   1  -3   2      136.13      154.31      2.87 o
   2  -3   2     1021.38     1341.53     43.19 o
   3  -3   2      466.26      524.38      8.70 o
   4  -3   2      129.13      130.77      3.56 o
   5  -3   2       95.41       73.66      2.32 o
   6  -3   2       21.56       24.47      1.84 o
   7  -3   2      187.34      179.51      5.02 o
   8  -3   2       89.28       93.53      4.60 o
   9  -3   2        0.04       -1.13      4.16 o
  10  -3   2       53.20       58.09      7.02 o
 -11  -2   2        0.47        2.53      6.10 o
 -10  -2   2       15.47        6.89      5.61 o
  -9  -2   2       37.71       29.28      5.40 o
  -8  -2   2      101.27      122.77     20.66 o
  -7  -2   2       78.84       82.92      6.47 o
  -6  -2   2       62.99       77.09      4.44 o
  -5  -2   2       76.33       58.16      2.60 o
  -4  -2   2      125.01      108.50      4.30 o
  -3  -2   2      862.15      855.04     13.41 o
  -2  -2   2       16.25        3.19      0.73 o
  -1  -2   2        0.42       -0.44      0.67 o
   0  -2   2      139.73      198.62      3.04 o
   1  -2   2      395.38      443.73      5.88 o
   2  -2   2      679.00      863.40     33.53 o
   3  -2   2      238.95      215.86      3.73 o
   4  -2   2      449.37      475.96     13.21 o
   5  -2   2      560.18      553.64      7.50 o
   6  -2   2       22.55       30.34      1.84 o
   7  -2   2        3.09        3.87      2.64 o
   8  -2   2        3.73        5.31      2.90 o
   9  -2   2       14.18       16.14      4.24 o
  10  -2   2       36.31       33.72      6.41 o
 -11  -1   2       13.99       16.58      6.21 o
 -10  -1   2      390.53      417.00     14.12 o
  -9  -1   2        1.14        1.29      5.08 o
  -8  -1   2       37.40       45.73      5.28 o
  -7  -1   2      251.72      241.74     12.96 o
  -6  -1   2        1.77        4.02      2.26 o
  -5  -1   2     1033.92     1010.08     22.06 o
  -4  -1   2      469.39      527.16     18.61 o
  -3  -1   2      741.80      793.70     19.62 o
  -2  -1   2     2786.19     3286.45     53.52 o
  -1  -1   2     1150.22     1096.18     15.93 o
   1  -1   2      821.92      828.98     10.30 o
   2  -1   2       10.53       27.17      1.18 o
   3  -1   2      988.13      875.18     12.97 o
   4  -1   2      436.13      437.92      9.62 o
   5  -1   2      326.78      294.13      4.50 o
   6  -1   2       30.31       26.45      1.46 o
   7  -1   2       83.57       83.71      3.22 o
   8  -1   2       25.86       27.14      3.07 o
   9  -1   2      145.98      142.12      6.58 o
  10  -1   2       35.62       48.67      6.79 o
  11  -1   2        4.44        4.92      6.33 o
 -11   0   2        1.23        8.11      6.04 o
 -10   0   2       19.05       30.19      5.87 o
  -9   0   2       14.62       20.98      5.12 o
  -8   0   2        8.26        4.09      4.49 o
  -7   0   2       88.47       78.85      5.92 o
  -6   0   2       17.43       36.38      8.34 o
  -5   0   2      146.85      151.47      3.92 o
  -4   0   2      510.80      547.63     11.87 o
  -3   0   2      152.11      186.95      9.46 o
  -2   0   2    11834.26    12224.08    242.30 o
  -1   0   2       69.96       62.81      2.38 o
   0   0   2     3999.94     4548.34     64.14 o
   1   0   2      263.21      236.18      3.08 o
   2   0   2     2997.79     3388.45    115.50 o
   3   0   2      418.84      436.22      6.10 o
   4   0   2       18.55       18.12      2.32 o
   5   0   2      579.18      501.32      6.81 o
   6   0   2        4.18        8.25      1.44 o
   7   0   2      836.22      801.62     11.35 o
   8   0   2      241.61      244.51      8.58 o
   9   0   2        0.28       -2.53      5.50 o
  10   0   2        2.31       -3.76      5.74 o
  11   0   2       29.71       27.84      6.88 o
 -10   1   2      188.40      212.29     10.34 o
  -9   1   2      139.54      148.64      8.85 o
  -8   1   2      365.93      368.32      9.93 o
  -7   1   2        2.14        3.06      3.20 o
  -6   1   2       47.90       46.28      2.52 o
  -5   1   2       23.11       17.00      1.74 o
  -4   1   2       75.05      124.23      5.56 o
  -3   1   2       17.61       29.21      7.44 o
  -2   1   2    17845.04    18242.23    461.78 o
  -1   1   2      705.86     1084.77     20.06 o
   0   1   2    10464.73    10510.85    275.85 o
   1   1   2      195.93      371.11      8.14 o
   2   1   2    14303.35    14887.15    265.68 o
   3   1   2      602.00      730.69      9.97 o
   4   1   2      510.16      493.15      7.09 o
   5   1   2      640.02      614.40      8.75 o
   6   1   2       43.11       48.73      2.25 o
   7   1   2       13.72        9.75      2.07 o
   8   1   2        0.44       -1.67      2.02 o
   9   1   2      215.43      201.68      9.49 o
  10   1   2       20.67       19.31      6.04 o
  11   1   2        0.01       -4.98      6.06 o
 -10   2   2       21.04       24.71      5.87 o
  -9   2   2        0.03        3.10      5.01 o
  -8   2   2       34.62       39.60      4.13 o
  -7   2   2        2.78        6.99      3.33 o
  -6   2   2      111.63      126.70      8.91 o
  -5   2   2      321.21      319.35      6.25 o
  -4   2   2     3448.83     3423.85     49.13 o
  -3   2   2      384.28      405.11      7.66 o
  -2   2   2     1697.34     1665.57     27.09 o
  -1   2   2     1684.63     1992.28     28.94 o
   0   2   2      727.83      991.82     10.31 o
   1   2   2     1483.68     1680.88     20.32 o
   2   2   2    15604.08    16419.37    173.52 o
   3   2   2        4.96       14.78      1.30 o
   4   2   2      812.95      849.73     11.61 o
   5   2   2      420.33      416.06      6.30 o
   6   2   2        6.49        6.83      1.94 o
   7   2   2      470.83      440.32      7.55 o
   8   2   2       63.06       81.09      6.05 o
   9   2   2       31.54       27.04      4.01 o
  10   2   2       49.43       54.76      4.80 o
  11   2   2        2.79       -3.15      6.80 o
 -10   3   2        1.20        7.54      8.98 o
  -9   3   2       40.57       47.76      5.93 o
  -8   3   2       41.58       55.83      4.57 o
  -7   3   2      355.72      336.80      9.53 o
  -6   3   2        2.58        6.11      3.33 o
  -5   3   2        0.11        0.97      1.64 o
  -4   3   2        3.15        2.42      1.41 o
  -3   3   2      497.92      610.33      8.93 o
  -2   3   2     1936.99     2050.08     28.36 o
  -1   3   2       18.43       30.60      3.71 o
   0   3   2      854.11      958.77     16.91 o
   1   3   2      672.35      766.32     21.56 o
   2   3   2     3207.22     3174.54     44.79 o
   3   3   2       83.10      115.97      4.19 o
   4   3   2      373.33      420.63      6.13 o
   5   3   2        5.53        3.95      1.48 o
   6   3   2       59.04       83.95      8.62 o
   7   3   2       56.57       46.75      2.63 o
   8   3   2       44.62       54.44      3.18 o
   9   3   2        0.35        1.45      3.76 o
  10   3   2      150.63      144.45      6.62 o
  11   3   2        8.18        5.29     10.01 o
 -10   4   2       35.26       39.38      7.57 o
  -9   4   2        7.56       12.18      5.65 o
  -8   4   2       38.05       46.81      6.63 o
  -7   4   2       52.85       62.11      6.59 o
  -6   4   2       36.53       44.63      3.78 o
  -5   4   2      203.74      197.04      4.35 o
  -4   4   2      169.33      217.73      4.28 o
  -3   4   2      488.55      449.35      6.32 o
  -2   4   2      152.79      129.23      2.74 o
  -1   4   2      168.83      202.12      4.46 o
   0   4   2     1507.99     1430.65     20.42 o
   1   4   2      176.88      221.39      4.61 o
   2   4   2     1170.27     1192.06     28.37 o
   3   4   2     1111.87     1265.85     16.41 o
   4   4   2     4779.76     4705.98     59.68 o
   5   4   2      136.94      144.04      3.55 o
   6   4   2      135.44      142.94      3.73 o
   7   4   2       38.03       41.15      2.49 o
   8   4   2      104.29      101.08      5.38 o
   9   4   2       16.48       14.68      4.49 o
  10   4   2      277.41      301.37      9.80 o
  11   4   2       43.18       25.24      6.80 o
  -9   5   2        2.79        2.42      7.57 o
  -8   5   2        3.58        3.96      5.96 o
  -7   5   2       56.69       61.25      5.22 o
  -6   5   2        7.02        5.66      2.64 o
  -5   5   2      213.51      195.17      5.52 o
  -4   5   2      273.21      221.00      5.13 o
  -3   5   2       71.01       67.82      2.65 o
  -2   5   2       58.13       87.31      3.10 o
  -1   5   2      306.43      262.83      3.28 o
   0   5   2      115.16       98.42      6.67 o
   1   5   2      118.13      112.57      2.78 o
   2   5   2      671.38      631.80      9.63 o
   3   5   2        1.15       -0.05      1.75 o
   4   5   2      178.38      185.66      3.97 o
   5   5   2      126.71      130.23      3.55 o
   6   5   2       31.28       40.16      2.53 o
   7   5   2       32.39       39.58      2.52 o
   8   5   2      281.67      280.01      5.46 o
   9   5   2      161.61      152.78      4.88 o
  10   5   2      134.22      147.64      7.52 o
  11   5   2        0.14        1.47      5.82 o
  -9   6   2       36.43       49.49     10.14 o
  -8   6   2       33.00       48.61      7.47 o
  -7   6   2        0.08        4.39      4.00 o
  -6   6   2        0.45        6.51      2.83 o
  -5   6   2      114.07      109.35      4.65 o
  -4   6   2       24.16       35.70      4.51 o
  -3   6   2      143.68      154.82      3.64 o
  -2   6   2       49.37       65.96      4.76 o
  -1   6   2      363.99      396.45      6.47 o
   0   6   2     1928.90     1992.58     27.66 o
   1   6   2      350.14      352.83      7.47 o
   2   6   2      212.71      232.32      4.55 o
   3   6   2      249.81      261.25      7.04 o
   4   6   2      107.88      134.89      3.94 o
   5   6   2      265.20      269.78      5.00 o
   6   6   2      211.41      196.63      4.81 o
   7   6   2       84.75       76.58      4.37 o
   8   6   2       13.36       11.10      2.77 o
   9   6   2       31.42       32.30      4.12 o
  10   6   2       62.75       64.22      5.43 o
  -8   7   2       64.33       71.08      8.47 o
  -7   7   2       68.98       75.99      6.53 o
  -6   7   2        2.90       -0.27      2.76 o
  -5   7   2       80.54       73.82      4.36 o
  -4   7   2      265.79      305.19      5.80 o
  -3   7   2      146.98      113.53      4.58 o
  -2   7   2      745.55      772.04     10.45 o
  -1   7   2       17.86       22.24      1.97 o
   0   7   2        3.26        1.67      1.45 o
   1   7   2       30.72       40.69      1.92 o
   2   7   2       18.42       15.31      1.87 o
   3   7   2       99.03      101.75      3.83 o
   4   7   2      611.19      528.27     13.22 o
   5   7   2        2.44       -2.20      2.20 o
   6   7   2       77.90       74.75      3.93 o
   7   7   2      129.47      136.01      4.85 o
   8   7   2        2.50        1.03      2.87 o
   9   7   2       26.16       21.28      3.88 o
  10   7   2       28.11       35.43      5.06 o
  -8   8   2       11.95       24.14     15.27 o
  -7   8   2        3.91        8.81      7.83 o
  -6   8   2        3.56        2.54      3.53 o
  -5   8   2        6.03        1.69      3.47 o
  -4   8   2        0.31       -3.34      3.34 o
  -3   8   2      252.54      225.76      7.59 o
  -2   8   2       39.14       34.23      1.92 o
  -1   8   2       88.96       86.28      3.14 o
   0   8   2      354.46      331.18      5.75 o
   1   8   2       89.36       82.79      3.32 o
   2   8   2     1060.72     1100.04     14.08 o
   3   8   2      132.66      114.13      3.63 o
   4   8   2       84.85      103.25      4.14 o
   5   8   2      156.84      135.15      3.86 o
   6   8   2       53.14       46.60      2.46 o
   7   8   2       15.63        8.67      2.60 o
   8   8   2       15.73       18.35      3.15 o
   9   8   2       18.63       20.61      3.25 o
  10   8   2       23.15       27.27      5.11 o
  -7   9   2       83.84       97.45      8.85 o
  -6   9   2        0.43        6.09      3.83 o
  -5   9   2      200.94      200.56     16.00 o
  -4   9   2        0.07       -3.65      3.76 o
  -3   9   2       25.09       25.78      4.85 o
  -2   9   2      100.66       97.65      4.59 o
  -1   9   2       20.57       13.71      2.17 o
   0   9   2      146.80      166.42      4.74 o
   1   9   2       64.86       51.82      2.50 o
   2   9   2       35.59       28.19      2.34 o
   3   9   2      286.53      278.29      6.96 o
   4   9   2      127.49      147.51      4.54 o
   5   9   2       44.64       38.06      2.83 o
   6   9   2        1.19        1.05      2.58 o
   7   9   2       13.15       14.41      3.80 o
   8   9   2        3.27        5.57      3.22 o
   9   9   2        0.29       -1.38      3.35 o
  -6  10   2        1.63        2.89      4.06 o
  -5  10   2        2.25       -3.16      4.19 o
  -4  10   2        8.13        1.76      6.77 o
  -3  10   2       37.82       33.38      3.51 o
  -2  10   2        4.71        6.88      5.00 o
  -1  10   2      176.36      172.86      4.89 o
   0  10   2      134.56      125.27      4.22 o
   1  10   2       92.68       87.68      3.75 o
   2  10   2       15.78       13.46      2.43 o
   3  10   2       13.79        7.55      2.57 o
   4  10   2       40.79       33.38      2.94 o
   5  10   2       32.94       27.71      2.92 o
   6  10   2        1.60       -2.69      2.69 o
   7  10   2      103.21      103.10     10.42 o
   8  10   2        6.25        5.30      3.51 o
   9  10   2       30.49       40.80      6.77 o
  -5  11   2       66.84       63.03      5.41 o
  -4  11   2        9.36        5.93      5.80 o
  -3  11   2       46.03       44.02      4.00 o
  -2  11   2        0.66        3.10      3.17 o
  -1  11   2        1.84        1.81      2.34 o
   0  11   2      122.61       89.62      4.07 o
   1  11   2       17.23       15.61      2.71 o
   2  11   2       46.63       51.25      3.02 o
   3  11   2       46.01       44.23      3.09 o
   4  11   2        0.15        0.90      2.65 o
   5  11   2      145.06      126.25      4.85 o
   6  11   2        3.73        1.24      3.56 o
   7  11   2        0.82       -3.61      4.11 o
   8  11   2       30.41       39.74      4.97 o
  -4  12   2       18.95       18.45      8.35 o
  -3  12   2        0.24        2.95      5.08 o
  -2  12   2        1.96       -2.33      4.72 o
  -1  12   2       15.00       15.01      3.73 o
   0  12   2       65.31       58.75      4.52 o
   1  12   2        0.00       -1.06      2.77 o
   2  12   2       15.15       13.36      3.21 o
   3  12   2        6.41        3.69      3.12 o
   4  12   2       47.23       49.33      4.11 o
   5  12   2       58.89       55.67      3.64 o
   6  12   2        1.96       11.17      3.76 o
   7  12   2      138.13      160.61     11.00 o
  -2  13   2       28.14       26.71      4.34 o
  -1  13   2        0.83       -3.90      3.90 o
   0  13   2        8.53        5.31      2.83 o
   1  13   2        9.07        9.06      3.40 o
   2  13   2        1.04       -0.36      3.36 o
   3  13   2       10.25        6.52      3.51 o
   4  13   2       15.18       16.83      3.71 o
   5  13   2       14.47       13.60      4.35 o
  -5 -13   3       21.71       20.73      5.64 o
  -4 -13   3        4.50        4.33      3.69 o
  -3 -13   3        1.59        0.70      3.61 o
  -2 -13   3        1.15        1.90      3.73 o
  -1 -13   3       38.80       38.33      3.91 o
   0 -13   3       23.21       24.26      3.91 o
   1 -13   3       15.47       15.74      3.73 o
  -6 -12   3       12.73       17.65      4.46 o
  -5 -12   3       10.57        5.02      5.05 o
  -4 -12   3       41.06       34.53      3.77 o
  -3 -12   3      133.61      133.07      5.65 o
  -2 -12   3        9.79       10.88      3.07 o
  -1 -12   3        9.96        5.49      3.07 o
   0 -12   3        5.01        8.12      3.03 o
   1 -12   3        0.32        1.08      3.33 o
   2 -12   3        4.49        2.17      3.44 o
   3 -12   3       17.12       15.16      3.53 o
  -7 -11   3        7.95       11.22      4.87 o
  -6 -11   3      100.14      105.90      7.03 o
  -5 -11   3        1.36        1.99      3.11 o
  -4 -11   3      290.22      306.32      7.38 o
  -3 -11   3       56.71       56.21      3.21 o
  -2 -11   3       43.40       44.21      3.08 o
  -1 -11   3        3.10        2.90      2.76 o
   0 -11   3        4.67        2.02      2.74 o
   1 -11   3       55.33       55.87      3.35 o
   2 -11   3       89.71       94.70      4.78 o
   3 -11   3       64.32       63.85      3.99 o
   4 -11   3        0.19       -0.35      3.13 o
   5 -11   3       15.32        8.07      4.45 o
  -8 -10   3       42.93       50.29      4.87 o
  -7 -10   3        0.00        3.76      3.96 o
  -6 -10   3       15.12       11.86      2.92 o
  -5 -10   3        8.07        8.06      2.84 o
  -4 -10   3      155.43      160.92     12.65 o
  -3 -10   3        0.20        4.57      2.54 o
  -2 -10   3      198.51      218.74      6.37 o
  -1 -10   3       32.11       34.32      2.85 o
   0 -10   3        6.86        2.37      2.54 o
   1 -10   3       76.42       76.96      3.60 o
   2 -10   3       45.84       39.68      2.98 o
   3 -10   3      113.98      122.96      4.65 o
   4 -10   3        6.46        6.86      2.91 o
   5 -10   3        3.93       13.03      2.93 o
   6 -10   3       56.15       54.78      4.94 o
  -9  -9   3       37.49       37.77      6.83 o
  -8  -9   3       11.98       19.48      4.10 o
  -7  -9   3        1.34        7.91      3.80 o
  -6  -9   3        0.11        0.11      2.26 o
  -5  -9   3        3.23        4.57      2.40 o
  -4  -9   3       96.71      100.09      3.34 o
  -3  -9   3        3.79       -2.30      2.30 o
  -2  -9   3      348.99      361.51      6.87 o
  -1  -9   3       89.89       67.57      3.02 o
   0  -9   3        0.15       -2.20      2.20 o
   1  -9   3        1.48       -0.68      2.33 o
   2  -9   3      125.15      129.87      6.80 o
   3  -9   3       18.60       26.57      2.58 o
   4  -9   3      233.47      254.72      6.00 o
   5  -9   3       23.37       23.61      2.90 o
   6  -9   3        0.03       -2.67      3.88 o
   7  -9   3        1.91        3.99      4.15 o
  -9  -8   3       13.41       11.19      6.21 o
  -8  -8   3        0.08        3.53      5.51 o
  -7  -8   3       27.93       29.89      4.63 o
  -6  -8   3      203.16      211.90      4.94 o
  -5  -8   3      352.93      356.85      6.81 o
  -4  -8   3        2.97        2.08      1.96 o
  -3  -8   3      149.67      137.18      6.10 o
  -2  -8   3      280.48      285.17      5.31 o
  -1  -8   3      127.60      114.55      4.09 o
   0  -8   3        6.80        6.28      2.13 o
   1  -8   3       22.33       29.56      2.36 o
   2  -8   3      635.35      604.74      9.20 o
   3  -8   3        8.30        8.58      2.31 o
   4  -8   3       63.88       68.11      3.23 o
   5  -8   3       11.24       14.66      2.68 o
   6  -8   3      102.21      108.34      4.20 o
   7  -8   3        1.47        2.48      3.81 o
   8  -8   3       62.98       61.33      9.24 o
 -10  -7   3        0.01        0.89      6.26 o
  -9  -7   3      126.54      142.18     12.83 o
  -8  -7   3       50.62       56.59      6.17 o
  -7  -7   3        0.69       -3.23      3.23 o
  -6  -7   3        5.40        4.62      3.17 o
  -5  -7   3      203.46      210.35      4.39 o
  -4  -7   3      123.86      103.43      3.50 o
  -3  -7   3        0.15        9.51      1.68 o
  -2  -7   3       22.02       20.52      1.57 o
  -1  -7   3      988.41     1082.57     15.45 o
   0  -7   3       55.63       47.69      2.23 o
   1  -7   3     1086.20     1067.41     14.83 o
   2  -7   3      296.41      271.60      5.33 o
   3  -7   3       56.88       54.41      2.59 o
   4  -7   3      158.35      151.73      4.17 o
   5  -7   3        0.39        1.64      2.46 o
   6  -7   3       13.18       13.85      2.52 o
   7  -7   3       27.29       29.55      4.00 o
   8  -7   3        4.42        8.24      4.03 o
 -10  -6   3       13.80       18.28      6.53 o
  -9  -6   3        0.36       -1.16      5.31 o
  -8  -6   3       35.51       39.42      5.63 o
  -7  -6   3       23.28       30.58      3.82 o
  -6  -6   3      414.43      385.30      8.82 o
  -5  -6   3        8.46       15.31      3.22 o
  -4  -6   3      169.80      177.71      2.94 o
  -3  -6   3     2360.22     2379.03     28.82 o
  -2  -6   3       20.95       29.36      1.46 o
  -1  -6   3      437.87      379.62      5.54 o
   0  -6   3        0.04       -0.64      1.56 o
   1  -6   3      128.74      184.59      6.41 o
   2  -6   3       13.74       13.16      1.93 o
   3  -6   3      109.30      129.80      4.25 o
   4  -6   3        2.85        3.62      1.84 o
   5  -6   3       83.43       89.16      3.58 o
   6  -6   3       25.71       17.79      2.78 o
   7  -6   3        4.29       13.04      3.51 o
   8  -6   3       40.23       41.90      4.64 o
   9  -6   3        0.19        4.27      5.35 o
 -10  -5   3       76.21       75.80      7.36 o
  -9  -5   3       25.01       28.89      5.74 o
  -8  -5   3      127.75      128.51      8.26 o
  -7  -5   3        6.13        6.69      4.39 o
  -6  -5   3       16.43       17.53      2.85 o
  -5  -5   3       23.27       19.43      2.19 o
  -4  -5   3        6.19        6.41      0.94 o
  -3  -5   3     1113.43     1261.59     14.11 o
  -2  -5   3      196.86      216.37      3.46 o
  -1  -5   3     1020.09     1117.35     14.10 o
   0  -5   3        0.08        0.00      1.32 o
   1  -5   3     1807.28     1832.12     26.25 o
   2  -5   3       42.35       39.35      1.69 o
   3  -5   3      799.19      722.37     14.13 o
   4  -5   3       77.48       61.96      2.26 o
   5  -5   3      270.76      278.69      5.26 o
   6  -5   3      274.43      272.13      5.03 o
   7  -5   3       42.20       49.74      3.13 o
   8  -5   3        3.95        1.37      3.20 o
   9  -5   3       29.59       29.55      3.84 o
 -11  -4   3        0.51       -1.55      6.17 o
 -10  -4   3        6.29        7.14      7.70 o
  -9  -4   3       25.51       31.90      5.55 o
  -8  -4   3       35.15       32.06      5.08 o
  -7  -4   3        1.09        3.33      4.19 o
  -6  -4   3      492.24      468.66     10.05 o
  -5  -4   3      389.79      410.53      7.53 o
  -4  -4   3      224.01      243.49      4.94 o
  -3  -4   3        2.43        0.77      1.06 o
  -2  -4   3      236.83      189.18      2.71 o
  -1  -4   3     1553.93     1766.24     21.29 o
   0  -4   3        0.32       -1.17      1.17 o
   1  -4   3      171.78      162.21      3.07 o
   2  -4   3       78.01       79.79      2.90 o
   3  -4   3     2778.07     3100.73     40.78 o
   4  -4   3      257.81      279.71      5.03 o
   5  -4   3       19.29       30.74      2.07 o
   6  -4   3       67.81       65.32      2.39 o
   7  -4   3        7.29        3.78      2.08 o
   8  -4   3        1.15        1.59      3.03 o
   9  -4   3       19.20       16.72      3.68 o
  10  -4   3        4.05        6.55      4.78 o
 -11  -3   3       20.84       31.79      6.80 o
 -10  -3   3        2.41       -2.19      5.71 o
  -9  -3   3       46.06       49.54      5.67 o
  -8  -3   3      176.89      165.83      8.21 o
  -7  -3   3      183.04      166.53      8.00 o
  -6  -3   3      106.52      120.85      4.72 o
  -5  -3   3      208.56      209.85      5.36 o
  -4  -3   3       60.13       82.11      7.00 o
  -3  -3   3     1316.36     1250.85     17.49 o
  -2  -3   3     1368.57     1304.08     14.41 o
  -1  -3   3        2.81       13.51      1.72 o
   0  -3   3        3.85        2.90      1.01 o
   1  -3   3     1357.58     1671.28     20.73 o
   2  -3   3      280.96      256.46      4.25 o
   3  -3   3       54.25       61.80      2.21 o
   4  -3   3        1.17        6.80      1.61 o
   5  -3   3        6.56        9.71      1.92 o
   6  -3   3      460.86      420.63      6.34 o
   7  -3   3       37.37       45.95      2.45 o
   8  -3   3      111.71      114.84      4.97 o
   9  -3   3      101.71      119.01      6.19 o
  10  -3   3        2.50        1.79      4.58 o
 -11  -2   3       16.85       23.97      8.72 o
 -10  -2   3      101.04       91.12     10.14 o
  -9  -2   3        4.05        5.40      4.74 o
  -8  -2   3       33.42       24.07      4.89 o
  -7  -2   3       56.01       74.14      6.28 o
  -6  -2   3     1375.17     1389.52     25.37 o
  -5  -2   3      378.92      394.44      8.05 o
  -4  -2   3      856.32      790.55     14.54 o
  -3  -2   3      434.42      414.48      9.21 o
  -2  -2   3      139.04      112.70      2.73 o
  -1  -2   3      174.47      275.09      3.92 o
   0  -2   3        0.01        0.08      0.87 o
   1  -2   3      433.57      358.79      6.56 o
   2  -2   3     1402.18     1444.81     19.24 o
   3  -2   3      332.11      280.38      5.65 o
   4  -2   3      292.51      296.52      4.91 o
   5  -2   3      253.82      278.17      4.53 o
   6  -2   3       77.40       92.89      3.10 o
   7  -2   3        5.85        9.21      2.18 o
   8  -2   3       20.38       17.21      2.06 o
   9  -2   3       15.38       12.36      4.01 o
  10  -2   3        0.86       -5.03      5.83 o
 -11  -1   3       40.79       44.26      6.80 o
 -10  -1   3       28.45       31.04      5.87 o
  -9  -1   3       67.33       79.05      7.08 o
  -8  -1   3      259.90      242.36      9.74 o
  -7  -1   3      133.20      142.18      7.69 o
  -6  -1   3       97.16       87.97      5.92 o
  -5  -1   3      503.12      468.77     12.89 o
  -4  -1   3      270.75      303.39      8.69 o
  -3  -1   3      137.38      112.29      3.00 o
  -2  -1   3       89.72       88.12      3.03 o
  -1  -1   3     6951.05     7687.90    125.23 o
   0  -1   3        1.68        0.79      0.57 o
   1  -1   3     4719.16     5178.72     63.51 o
   2  -1   3      177.37      157.85      2.41 o
   3  -1   3     1845.21     1840.66     24.29 o
   4  -1   3       41.65       44.23      2.58 o
   5  -1   3      319.82      312.18      4.80 o
   6  -1   3      449.87      425.67      6.26 o
   7  -1   3        0.27       -1.89      1.89 o
   8  -1   3      145.06      144.16      4.09 o
   9  -1   3       68.97       61.34      3.93 o
  10  -1   3       43.61       52.19      5.22 o
 -11   0   3        8.32       14.52      5.98 o
 -10   0   3       26.39       16.47      5.48 o
  -9   0   3        3.16        6.52      4.65 o
  -8   0   3      316.37      324.65     11.51 o
  -7   0   3        7.20        6.04      3.92 o
  -6   0   3       37.33       37.71      3.41 o
  -5   0   3      573.79      615.71     13.45 o
  -4   0   3     2045.78     2211.78     44.33 o
  -3   0   3      123.95      153.64      4.26 o
  -2   0   3    11011.10    10497.61    207.67 o
  -1   0   3      995.26      935.36     18.87 o
   0   0   3       16.57       16.56      0.78 o
   1   0   3      786.04      897.49     22.36 o
   2   0   3      197.59      151.48      2.63 o
   3   0   3       31.80       27.22      1.70 o
   4   0   3      903.83      852.41     13.90 o
   5   0   3      269.29      270.66      4.70 o
   6   0   3      276.19      265.65      4.89 o
   7   0   3       96.97       88.98      3.45 o
   8   0   3        1.89        4.14      2.24 o
   9   0   3       12.96       16.53      4.49 o
  10   0   3       60.60       66.19      7.26 o
  11   0   3        8.10        7.80     11.55 o
 -10   1   3        0.57        2.75      5.51 o
  -9   1   3        0.48        0.04      4.89 o
  -8   1   3      362.38      345.20      9.84 o
  -7   1   3        0.02        3.36      3.22 o
  -6   1   3     1019.33      969.51     20.59 o
  -5   1   3      370.24      376.35      9.15 o
  -4   1   3     9129.89     8684.12    171.97 o
  -3   1   3      127.55      183.51     12.67 o
  -2   1   3       50.71      134.78      4.76 o
  -1   1   3        4.89       26.43      1.80 o
   0   1   3        1.43        4.33      1.02 o
   1   1   3     2089.49     1998.85     19.50 o
   2   1   3     9623.94     9529.56    102.17 o
   3   1   3        0.73       21.51      3.48 o
   4   1   3      784.37      768.76     10.88 o
   5   1   3     1047.78     1047.00     14.32 o
   6   1   3      720.37      714.52     10.41 o
   7   1   3      205.01      220.47      4.66 o
   8   1   3      112.19      104.87      4.25 o
   9   1   3        5.49        5.65      3.76 o
  10   1   3       28.21       22.08      4.25 o
  11   1   3       11.21        1.49     10.91 o
 -10   2   3       22.50       24.71      6.02 o
  -9   2   3       20.29       26.73      7.95 o
  -8   2   3      267.39      256.33      7.94 o
  -7   2   3      161.91      176.77      6.59 o
  -6   2   3     1638.29     1549.77     31.84 o
  -5   2   3       62.57       61.88      4.15 o
  -4   2   3     1688.02     1605.12     32.44 o
  -3   2   3       29.56       75.10      3.13 o
  -2   2   3      702.93      641.81      9.46 o
  -1   2   3      513.58      595.69     15.72 o
   0   2   3       27.07       37.84      1.68 o
   1   2   3      478.98      544.55      6.18 o
   2   2   3       56.67       54.37      1.52 o
   3   2   3      390.72      524.74     24.14 o
   4   2   3      612.23      642.49      8.26 o
   5   2   3       41.01       50.89      5.04 o
   6   2   3      220.08      203.59      4.30 o
   7   2   3       60.75       60.87      2.89 o
   8   2   3      234.26      219.77      5.64 o
   9   2   3       22.50       26.54      2.56 o
  10   2   3       17.33       15.27      4.38 o
  11   2   3        5.62        1.68      7.77 o
 -10   3   3       27.32       29.43      6.06 o
  -9   3   3        8.39       12.91      5.05 o
  -8   3   3       65.47       64.73      8.18 o
  -7   3   3      148.52      147.10      7.39 o
  -6   3   3     1375.20     1301.07     27.22 o
  -5   3   3       54.99       54.45      4.89 o
  -4   3   3      576.07      587.82     15.41 o
  -3   3   3      146.28      205.54     11.78 o
  -2   3   3     4089.00     3948.14     64.12 o
  -1   3   3       27.11       69.54      4.62 o
   0   3   3        0.41        2.85      1.67 o
   1   3   3      105.06      168.80      6.78 o
   2   3   3      244.88      253.03      3.70 o
   3   3   3       22.08       14.37      1.65 o
   4   3   3    11363.26    11148.00    131.64 o
   5   3   3      753.54      801.80     10.91 o
   6   3   3      387.95      380.74      6.18 o
   7   3   3        8.78        8.36      2.26 o
   8   3   3       60.90       59.89      3.20 o
   9   3   3       19.51       30.12      2.87 o
  10   3   3      124.48      142.61      7.56 o
  11   3   3        0.69        0.00     11.67 o
 -10   4   3        1.69        6.70      5.89 o
  -9   4   3       40.95       44.53      8.98 o
  -8   4   3       24.60       32.33      4.43 o
  -7   4   3       45.69       50.24      5.82 o
  -6   4   3       48.89       59.08      5.82 o
  -5   4   3      267.08      267.78      8.07 o
  -4   4   3      662.85      576.35      8.65 o
  -3   4   3      349.00      381.51      6.01 o
  -2   4   3       24.94       24.07      1.52 o
  -1   4   3      314.02      275.90      4.73 o
   0   4   3       17.81       18.87      0.92 o
   1   4   3        6.04        5.16      1.49 o
   2   4   3     3558.14     3610.97     60.38 o
   3   4   3       59.50       66.57      2.02 o
   4   4   3      666.45      722.87      9.11 o
   5   4   3       84.66       69.03      2.43 o
   6   4   3      395.44      390.12      5.74 o
   7   4   3       25.96       35.92      5.11 o
   8   4   3      678.00      689.31     16.38 o
   9   4   3        5.71        6.86      2.73 o
  10   4   3        6.18       16.13      4.62 o
  11   4   3       28.60       25.42     11.37 o
  -9   5   3        0.04        6.40      9.62 o
  -8   5   3       49.57       50.78      6.78 o
  -7   5   3       19.01       22.57      4.07 o
  -6   5   3       21.02       24.78      3.67 o
  -5   5   3      216.76      195.93      5.40 o
  -4   5   3        5.11        7.39      1.77 o
  -3   5   3      200.39      156.46      3.92 o
  -2   5   3      264.19      264.20      4.39 o
  -1   5   3      669.60      718.93     12.16 o
   0   5   3      164.02      166.03      2.70 o
   1   5   3      801.10      866.30     13.91 o
   2   5   3      112.31      104.45      2.70 o
   3   5   3      813.44      879.08     12.21 o
   4   5   3      293.79      301.04      5.08 o
   5   5   3       17.63       31.95      2.07 o
   6   5   3     2885.71     2834.59     36.61 o
   7   5   3       12.09       13.68      2.41 o
   8   5   3       92.78       81.09      4.06 o
   9   5   3        2.29        7.53      2.75 o
  10   5   3       64.50       55.25      5.17 o
  11   5   3        2.68       -1.79     10.22 o
  -9   6   3        0.50       14.12     11.80 o
  -8   6   3       20.45       36.77      5.49 o
  -7   6   3       34.19       38.08      4.75 o
  -6   6   3       23.82       23.89      3.99 o
  -5   6   3       16.99       19.44      2.55 o
  -4   6   3       51.90       61.66      3.36 o
  -3   6   3      556.10      504.64      9.41 o
  -2   6   3      627.12      591.05      9.45 o
  -1   6   3      361.75      375.47      5.46 o
   0   6   3       33.62       39.17      1.40 o
   1   6   3       35.05       29.12      4.08 o
   2   6   3       58.28       58.98      2.36 o
   3   6   3        0.07        1.70      1.67 o
   4   6   3      501.26      500.48      8.33 o
   5   6   3       81.79       68.47      3.02 o
   6   6   3      990.59     1000.02     13.79 o
   7   6   3      231.91      220.11      5.16 o
   8   6   3      332.15      339.88      7.61 o
   9   6   3        8.04        7.51      2.91 o
  10   6   3        6.26        5.85      2.74 o
  -8   7   3      112.07      141.55     20.53 o
  -7   7   3        4.30       14.40      5.68 o
  -6   7   3      115.00      111.15      6.26 o
  -5   7   3        0.24       -2.65      2.65 o
  -4   7   3      476.22      425.04      9.27 o
  -3   7   3        0.03        6.89      4.35 o
  -2   7   3        6.68        8.45      2.32 o
  -1   7   3       85.91      105.97      4.70 o
   0   7   3       31.08       29.99      1.54 o
   1   7   3      118.59      133.50      3.39 o
   2   7   3      127.25      116.74      3.27 o
   3   7   3      898.50      890.51     13.60 o
   4   7   3       97.93       83.56      4.07 o
   5   7   3      239.28      223.63      7.59 o
   6   7   3        9.54       14.49      2.50 o
   7   7   3       49.18       41.08      2.89 o
   8   7   3        2.20        5.93      2.46 o
   9   7   3       11.45       13.24      3.73 o
  10   7   3        0.25       -1.30      2.96 o
  -7   8   3        2.70        9.47      7.18 o
  -6   8   3       16.04       25.82      7.06 o
  -5   8   3       34.60       32.30      3.56 o
  -4   8   3      114.52      105.86      7.41 o
  -3   8   3       23.62       25.49      2.75 o
  -2   8   3      107.14      106.82      4.56 o
  -1   8   3      167.25      179.55      3.36 o
   0   8   3       19.38       16.23      1.76 o
   1   8   3      485.93      532.08      8.17 o
   2   8   3       61.73       50.11      2.45 o
   3   8   3       55.58       67.86      4.33 o
   4   8   3        0.11        2.93      2.26 o
   5   8   3        6.81        5.47      2.39 o
   6   8   3      119.08      119.76      4.29 o
   7   8   3       47.95       35.62      2.53 o
   8   8   3       17.15       18.49      3.23 o
   9   8   3        8.41       15.17      3.33 o
  10   8   3       53.02       53.92      5.43 o
  -7   9   3       24.78       29.29      6.45 o
  -6   9   3      205.92      232.55     10.97 o
  -5   9   3        5.70       12.26      3.52 o
  -4   9   3       93.73      101.42      5.74 o
  -3   9   3        1.00        0.67      5.48 o
  -2   9   3       92.20       94.44      4.65 o
  -1   9   3      143.77      125.91      4.90 o
   0   9   3        0.22        0.69      1.88 o
   1   9   3      175.18      158.45      4.06 o
   2   9   3       25.08       16.88      1.93 o
   3   9   3        3.34        3.38      1.92 o
   4   9   3      544.96      535.62     11.77 o
   5   9   3        4.88        7.90      2.20 o
   6   9   3        0.22       -1.07      2.30 o
   7   9   3        4.33        6.87      3.52 o
   8   9   3       31.72       33.40      3.58 o
   9   9   3        1.62       -1.50      3.35 o
  -6  10   3        0.26        3.54      6.17 o
  -5  10   3        0.49       -3.72      3.89 o
  -4  10   3        0.01       -0.58      6.00 o
  -3  10   3        7.80       12.57      4.35 o
  -2  10   3       29.41       27.29      3.93 o
  -1  10   3      263.44      256.30      6.63 o
   0  10   3        4.30        3.92      2.23 o
   1  10   3       24.98       25.80      2.58 o
   2  10   3        1.34       -1.97      2.24 o
   3  10   3       99.20       97.49      4.36 o
   4  10   3       67.38       63.79      3.20 o
   5  10   3       34.78       32.53      3.01 o
   6  10   3       97.60       96.65      4.95 o
   7  10   3        0.21       -2.31      3.23 o
   8  10   3      104.81      115.45     11.86 o
   9  10   3        0.46       -0.77      5.63 o
  -5  11   3       14.01       15.71      4.17 o
  -4  11   3       46.06       47.39      5.04 o
  -3  11   3       25.71       26.04      5.15 o
  -2  11   3        8.08        8.99      3.31 o
  -1  11   3       99.07       89.11      4.63 o
   0  11   3       28.67       25.41      2.50 o
   1  11   3      417.54      411.59      7.71 o
   2  11   3       11.61        6.33      2.57 o
   3  11   3       13.37       12.34      3.03 o
   4  11   3       83.08       78.94      4.63 o
   5  11   3        8.78        8.17      2.87 o
   6  11   3       87.93       98.80      7.81 o
   7  11   3        1.05        6.11      3.94 o
   8  11   3       20.60       16.32      6.07 o
  -4  12   3        0.86       -6.67     13.09 o
  -3  12   3        6.89       -3.72      7.05 o
  -2  12   3       32.28       26.41      3.93 o
  -1  12   3       66.52       66.20      4.33 o
   0  12   3        3.70        0.20      2.51 o
   1  12   3       15.77       15.88      2.85 o
   2  12   3        0.74       -0.52      2.78 o
   3  12   3        0.29       -3.12      3.12 o
   4  12   3        2.93        2.10      3.36 o
   5  12   3       15.93       16.01      4.88 o
   6  12   3       87.05       95.82      8.19 o
   7  12   3       34.11       42.24      5.72 o
  -2  13   3       28.51       32.60      5.89 o
  -1  13   3        4.59        2.29      3.96 o
   0  13   3        0.98       -3.85      3.85 o
   1  13   3       33.23       26.57      6.32 o
   2  13   3       62.83       55.45      3.82 o
   3  13   3      104.79      101.53      5.24 o
   4  13   3       36.01       37.09      3.92 o
   5  13   3        3.07        5.01      3.63 o
  -4 -13   4        2.41        5.32      3.67 o
  -3 -13   4        8.75        2.35      6.70 o
  -2 -13   4       25.47       28.63      3.98 o
  -1 -13   4       26.07       40.28      4.11 o
   0 -13   4      334.65      356.55      9.71 o
   1 -13   4       22.12       20.90      4.39 o
  -6 -12   4        0.02        2.83      4.87 o
  -5 -12   4      143.88      138.42      5.53 o
  -4 -12   4        5.80        9.56      3.48 o
  -3 -12   4       49.88       43.57      3.92 o
  -2 -12   4      236.14      253.36      6.87 o
  -1 -12   4       13.68       20.82      3.28 o
   0 -12   4      384.95      374.05     11.29 o
   1 -12   4       15.12       20.59      3.67 o
   2 -12   4       13.94       13.99      3.66 o
   3 -12   4       15.39       11.38      3.69 o
  -7 -11   4       73.74       74.41      5.80 o
  -6 -11   4       20.24       24.53      4.99 o
  -5 -11   4        1.23        3.43      3.85 o
  -4 -11   4       43.81       38.30      3.55 o
  -3 -11   4      151.99      122.51      5.20 o
  -2 -11   4      156.41      176.23      5.79 o
  -1 -11   4        6.46        7.93      2.80 o
   0 -11   4       15.18        8.96      2.84 o
   1 -11   4       16.90       21.09      2.98 o
   2 -11   4       89.12       86.74      4.71 o
   3 -11   4        1.87        3.11      3.41 o
   4 -11   4       10.78       12.07      4.17 o
   5 -11   4       43.29       36.69      6.67 o
  -8 -10   4        0.59       -1.28      7.44 o
  -7 -10   4        0.44        6.55      4.56 o
  -6 -10   4        1.12        5.88      4.07 o
  -5 -10   4       81.32       71.40      3.84 o
  -4 -10   4      134.65      130.94      4.98 o
  -3 -10   4      235.42      235.91      5.56 o
  -2 -10   4      331.63      297.12      6.42 o
  -1 -10   4      129.32      116.16      5.35 o
   0 -10   4      259.00      284.77      6.23 o
   1 -10   4        9.00        9.96      2.65 o
   2 -10   4      232.54      240.30      5.83 o
   3 -10   4      255.31      217.24      6.21 o
   4 -10   4        6.20       10.61      3.28 o
   5 -10   4       56.65       51.18      3.86 o
   6 -10   4       22.55       25.59      4.60 o
  -9  -9   4        1.65        4.81      6.54 o
  -8  -9   4        0.19        6.33      5.78 o
  -7  -9   4       62.71       59.53      4.26 o
  -6  -9   4        1.59        5.99      3.31 o
  -5  -9   4      350.38      349.57      6.79 o
  -4  -9   4       59.25       62.11      4.60 o
  -3  -9   4        4.59        1.84      2.04 o
  -2  -9   4     1110.82     1055.65     16.13 o
  -1  -9   4      439.19      429.24      9.30 o
   0  -9   4      253.57      240.27      5.53 o
   1  -9   4      690.45      702.95     14.04 o
   2  -9   4      302.39      270.15      5.92 o
   3  -9   4        2.12       12.73      2.70 o
   4  -9   4        0.49        2.39      2.75 o
   5  -9   4       72.40       66.54      3.53 o
   6  -9   4        0.05       -2.85      2.85 o
   7  -9   4       88.21       81.09      5.36 o
  -9  -8   4       97.80      101.57      8.80 o
  -8  -8   4       43.37       42.18      6.08 o
  -7  -8   4      254.90      250.91     10.36 o
  -6  -8   4        6.36       19.67      4.51 o
  -5  -8   4        8.46       12.19      2.12 o
  -4  -8   4       36.80       35.13      2.23 o
  -3  -8   4      106.13      117.34      4.27 o
  -2  -8   4      255.43      232.22      4.84 o
  -1  -8   4        4.55        4.73      2.11 o
   0  -8   4     1870.45     1821.13     29.72 o
   1  -8   4      129.10      138.42      4.66 o
   2  -8   4      869.31      853.07     18.37 o
   3  -8   4      351.40      332.08      6.11 o
   4  -8   4      117.44      105.26      4.04 o
   5  -8   4      213.47      207.23      5.54 o
   6  -8   4       27.81       32.76      3.06 o
   7  -8   4       20.95       27.21      4.34 o
 -10  -7   4        2.75        6.06      6.36 o
  -9  -7   4       11.40       19.43      6.06 o
  -8  -7   4       75.04       95.87      7.52 o
  -7  -7   4       63.72       54.23      9.37 o
  -6  -7   4        2.10        0.97      2.97 o
  -5  -7   4      372.08      353.90      6.40 o
  -4  -7   4      195.77      191.79      4.19 o
  -3  -7   4     1058.84     1017.53     12.94 o
  -2  -7   4       16.22       43.77      5.13 o
  -1  -7   4       42.85       38.28      1.98 o
   0  -7   4     4408.13     4527.13     59.58 o
   1  -7   4      151.11      143.41      4.31 o
   2  -7   4      190.02      187.61      4.61 o
   3  -7   4      247.66      249.98      5.18 o
   4  -7   4       32.34       31.89      2.43 o
   5  -7   4      122.41      113.82      4.47 o
   6  -7   4       10.34        3.14      2.61 o
   7  -7   4        3.70       -1.69      2.59 o
   8  -7   4       23.08       23.13      4.33 o
 -10  -6   4       57.85       57.47      6.98 o
  -9  -6   4       16.15       18.02      7.57 o
  -8  -6   4       38.13       34.31      5.59 o
  -7  -6   4       94.14       98.40      6.97 o
  -6  -6   4        1.57        0.01      2.80 o
  -5  -6   4      823.57      800.91     18.03 o
  -4  -6   4      144.53      165.81      2.79 o
  -3  -6   4       39.01       40.50      1.63 o
  -2  -6   4      745.20      690.84      8.92 o
  -1  -6   4      237.57      243.18      3.77 o
   0  -6   4      105.15      110.00      4.58 o
   1  -6   4      176.59      178.49      3.79 o
   2  -6   4       18.16       43.30      5.49 o
   3  -6   4      417.17      397.92      8.47 o
   4  -6   4       18.67       18.20      2.03 o
   5  -6   4      289.18      275.88      5.06 o
   6  -6   4        0.46       -2.53      2.53 o
   7  -6   4      115.71      116.80      4.33 o
   8  -6   4        1.08        0.34      3.75 o
   9  -6   4       13.38       11.08      4.30 o
 -10  -5   4       18.87       21.00      6.17 o
  -9  -5   4       25.60       27.56      5.55 o
  -8  -5   4       22.72       22.43      5.05 o
  -7  -5   4        1.59        3.80      4.39 o
  -6  -5   4       18.09       19.34      2.83 o
  -5  -5   4      519.90      471.90      9.80 o
  -4  -5   4      489.14      470.61      7.34 o
  -3  -5   4     2619.99     2630.11     30.30 o
  -2  -5   4      150.71      169.70      2.66 o
  -1  -5   4        0.02       -0.91      1.12 o
   0  -5   4      383.57      430.39      6.46 o
   1  -5   4       81.27       86.28      2.72 o
   2  -5   4      508.33      479.97      7.27 o
   3  -5   4     1005.06      942.79     13.19 o
   4  -5   4      345.18      345.33      6.06 o
   5  -5   4      527.71      512.68      9.75 o
   6  -5   4       10.83       25.30      2.28 o
   7  -5   4      185.43      188.94      4.73 o
   8  -5   4        8.08       10.87      3.42 o
   9  -5   4        0.84        1.28      4.00 o
 -10  -4   4       31.51       29.09      6.17 o
  -9  -4   4        0.01       -1.99      5.52 o
  -8  -4   4       41.14       46.27      5.24 o
  -7  -4   4        0.04        2.63      4.12 o
  -6  -4   4       19.13       15.72      4.31 o
  -5  -4   4        2.77        6.49      2.20 o
  -4  -4   4      222.49      194.72      3.72 o
  -3  -4   4      121.69       96.61      2.55 o
  -2  -4   4      963.85     1096.17     13.06 o
  -1  -4   4      435.03      430.68      5.68 o
   0  -4   4     1799.02     1860.30     26.61 o
   1  -4   4        4.36       10.96      1.29 o
   2  -4   4      372.38      400.20      5.80 o
   3  -4   4     2126.72     2064.63     29.17 o
   4  -4   4      124.23      130.84      3.43 o
   5  -4   4      204.71      193.76      4.41 o
   6  -4   4        2.31        1.25      1.99 o
   7  -4   4      200.24      189.99      5.81 o
   8  -4   4       61.79       65.51      3.10 o
   9  -4   4       98.17      117.19      5.69 o
  10  -4   4       10.60       12.51      4.15 o
 -11  -3   4       19.57       19.39      6.57 o
 -10  -3   4       10.48       10.58      5.94 o
  -9  -3   4       10.90       10.75      5.39 o
  -8  -3   4       11.06        9.01      4.42 o
  -7  -3   4       23.47       21.19      4.16 o
  -6  -3   4      118.54      103.79      6.31 o
  -5  -3   4      303.86      278.83      6.39 o
  -4  -3   4       62.29      128.39      4.57 o
  -3  -3   4      131.92      129.21      3.11 o
  -2  -3   4     1439.40     1367.37     18.95 o
  -1  -3   4     2072.30     2242.35     24.35 o
   0  -3   4       83.40      151.34      5.07 o
   1  -3   4     1912.61     2097.22     25.86 o
   2  -3   4     1063.84     1182.60     14.86 o
   3  -3   4      371.18      382.41      5.90 o
   4  -3   4      883.92      876.75     12.16 o
   5  -3   4     1070.38      997.31     14.87 o
   6  -3   4        4.45        4.45      1.93 o
   7  -3   4      115.64      108.69      4.09 o
   8  -3   4       13.91       21.44      2.54 o
   9  -3   4        4.96        6.09      3.50 o
  10  -3   4       56.28       68.90      4.57 o
 -11  -2   4        9.22       20.72      6.24 o
 -10  -2   4       24.80       31.10      6.01 o
  -9  -2   4        0.65        5.10      5.05 o
  -8  -2   4       13.01       13.10      4.55 o
  -7  -2   4      466.11      462.32     13.63 o
  -6  -2   4       57.53       82.85      5.78 o
  -5  -2   4      105.50      122.68      5.97 o
  -4  -2   4       30.64       30.29      2.87 o
  -3  -2   4      485.79      424.36      8.78 o
  -2  -2   4      986.68      929.11     18.04 o
  -1  -2   4        0.48       -0.69      1.13 o
   0  -2   4     8386.74     8656.43    101.14 o
   1  -2   4      444.62      489.32      7.47 o
   2  -2   4     2020.10     1996.48     31.60 o
   3  -2   4      565.16      496.18      6.66 o
   4  -2   4      113.63       98.77      2.95 o
   5  -2   4       11.64       23.97      1.78 o
   6  -2   4       18.46       26.68      1.96 o
   7  -2   4        0.46        3.58      2.03 o
   8  -2   4      103.69       96.64      3.99 o
   9  -2   4       34.65       28.26      3.61 o
  10  -2   4       14.67       14.85      4.30 o
 -11  -1   4        3.63       10.35      6.02 o
 -10  -1   4       47.06       44.82      6.21 o
  -9  -1   4       43.09       41.51      5.35 o
  -8  -1   4       13.79       18.94      5.65 o
  -7  -1   4       42.89       38.85      7.83 o
  -6  -1   4        4.04        5.90      4.23 o
  -5  -1   4     1143.44     1081.55     26.89 o
  -4  -1   4      508.51      448.23     10.96 o
  -3  -1   4      634.91      588.19     10.07 o
  -2  -1   4      458.45      436.12      7.45 o
  -1  -1   4      680.56      638.04     10.67 o
   0  -1   4     2620.32     2723.96     51.54 o
   1  -1   4       38.61       38.01      1.33 o
   2  -1   4      733.61      732.98      9.04 o
   3  -1   4      252.37      243.77      3.90 o
   4  -1   4      107.61      166.77      9.21 o
   5  -1   4      279.38      288.93      4.60 o
   6  -1   4       42.04       38.52      2.27 o
   7  -1   4        3.53        0.99      2.02 o
   8  -1   4        6.89        5.28      2.46 o
   9  -1   4       24.77       32.29      2.59 o
  10  -1   4       35.12       40.64      6.69 o
 -10   0   4        5.23       13.55      5.55 o
  -9   0   4       13.52       19.98      7.18 o
  -8   0   4      155.89      167.07      8.19 o
  -7   0   4      118.25      115.39      6.64 o
  -6   0   4        2.01       21.85      3.32 o
  -5   0   4      192.89      183.05      5.76 o
  -4   0   4     1624.01     1549.72     26.45 o
  -3   0   4      350.28      364.39      5.94 o
  -2   0   4       30.78       26.37      1.99 o
  -1   0   4     5774.82     5737.85    105.22 o
   0   0   4      503.07      512.33      8.17 o
   1   0   4     3900.77     4067.84     42.92 o
   2   0   4     1018.27      980.29     11.91 o
   3   0   4       24.54       19.08      1.33 o
   4   0   4      115.60       75.37      2.62 o
   5   0   4        5.62        1.80      1.72 o
   6   0   4       69.73       60.49      2.44 o
   7   0   4        0.14       -2.04      2.04 o
   8   0   4       39.35       41.37      2.78 o
   9   0   4        3.32        4.89      2.45 o
  10   0   4       69.59       62.13      4.85 o
  11   0   4        4.25        4.13     11.12 o
 -10   1   4        0.62        6.27      5.63 o
  -9   1   4        2.98        7.84      4.89 o
  -8   1   4      232.12      256.29      8.28 o
  -7   1   4       59.54       52.95      3.90 o
  -6   1   4       16.11       23.58      3.28 o
  -5   1   4       66.11       55.37      3.66 o
  -4   1   4     3551.26     3288.33     55.37 o
  -3   1   4     4009.34     3707.07     62.25 o
  -2   1   4      155.58      222.74      5.36 o
  -1   1   4        6.23        8.93      1.67 o
   0   1   4     1209.49     1150.73     18.93 o
   1   1   4     2261.26     2419.98     24.79 o
   2   1   4       53.31       50.81      1.51 o
   3   1   4      162.18      111.41      2.48 o
   4   1   4      478.13      405.20      6.15 o
   5   1   4     1271.08     1206.40     16.37 o
   6   1   4       27.13       33.37      2.31 o
   7   1   4      557.12      548.48      8.43 o
   8   1   4       23.92       23.87      3.67 o
   9   1   4        0.98       -2.71      2.71 o
  10   1   4        4.13        1.51      4.25 o
  11   1   4        9.23        4.07     10.96 o
 -10   2   4       36.29       51.88      6.45 o
  -9   2   4        1.19        2.17      4.89 o
  -8   2   4       19.90       34.31      4.20 o
  -7   2   4      142.99      125.82      6.67 o
  -6   2   4      307.70      335.68     10.90 o
  -5   2   4       97.81       86.60      4.38 o
  -4   2   4      593.80      617.96     25.89 o
  -3   2   4     1051.90     1108.82     20.63 o
  -2   2   4        7.65       18.73      3.70 o
  -1   2   4       45.67       51.84      1.66 o
   0   2   4      133.87      119.68      2.34 o
   1   2   4       92.39      100.93      1.60 o
   2   2   4      115.36      114.25      1.96 o
   3   2   4     3688.91     3834.62     41.28 o
   4   2   4      909.94      909.36     11.43 o
   5   2   4        1.89       -0.92      1.51 o
   6   2   4       42.92       45.90      3.05 o
   7   2   4      195.69      168.96      4.17 o
   8   2   4        2.78       -1.21      2.32 o
   9   2   4       10.02       17.35      2.87 o
  10   2   4        9.12        7.65      4.38 o
  11   2   4       19.43        9.90     12.00 o
 -10   3   4        2.88       11.38      5.79 o
  -9   3   4        5.23       11.65      5.52 o
  -8   3   4      173.72      190.18      7.26 o
  -7   3   4       32.46       42.53      4.13 o
  -6   3   4       13.76       36.69      5.13 o
  -5   3   4      117.23      129.78      6.46 o
  -4   3   4       81.23       94.10      4.35 o
  -3   3   4      203.55      215.59      4.53 o
  -2   3   4      113.77      103.91      3.00 o
  -1   3   4       15.59       22.38      2.95 o
   0   3   4     1536.47     1596.19     21.00 o
   1   3   4       11.10       16.65      1.08 o
   2   3   4      687.23      591.43      7.55 o
   3   3   4       97.01      105.21      3.52 o
   4   3   4     3221.43     3239.23     34.58 o
   5   3   4      308.36      283.44      4.61 o
   6   3   4        3.04       14.09      2.00 o
   7   3   4       84.71       67.46      2.89 o
   8   3   4       34.48       26.62      3.69 o
   9   3   4      128.67      109.63      4.71 o
  10   3   4       66.31       80.68      6.44 o
  11   3   4       12.95       16.77      4.87 o
  -9   4   4       15.17       18.34      5.51 o
  -8   4   4        0.02        7.96      3.97 o
  -7   4   4       75.39       58.40      5.72 o
  -6   4   4       40.66       45.02      5.11 o
  -5   4   4      330.09      291.70      8.27 o
  -4   4   4      142.45      187.80     10.90 o
  -3   4   4      147.30      111.02      4.20 o
  -2   4   4      363.21      424.79      7.69 o
  -1   4   4      206.58      213.51      4.40 o
   0   4   4     3763.23     3721.73     50.04 o
   1   4   4      397.09      383.43      4.65 o
   2   4   4      136.43      127.05      2.55 o
   3   4   4      833.23      833.78     10.55 o
   4   4   4      320.53      332.31      6.03 o
   5   4   4      114.33      100.62      2.82 o
   6   4   4       13.47       19.75      1.76 o
   7   4   4       13.00       15.17      2.35 o
   8   4   4      257.94      277.82      5.97 o
   9   4   4       22.19       24.82      3.13 o
  10   4   4        2.60       12.74      4.62 o
  11   4   4        0.27        0.80      4.81 o
  -9   5   4       48.99       49.33      6.80 o
  -8   5   4       57.50       66.90      5.19 o
  -7   5   4       19.74       24.95      4.14 o
  -6   5   4      156.90      149.57      7.39 o
  -5   5   4      477.85      447.14     11.05 o
  -4   5   4      218.58      234.09      6.61 o
  -3   5   4       11.30       19.22      2.08 o
  -2   5   4      577.04      511.82      7.74 o
  -1   5   4       11.78       16.34      1.37 o
   0   5   4     3002.75     3078.13     36.57 o
   1   5   4       40.02       42.48      1.47 o
   2   5   4      463.89      474.88      6.93 o
   3   5   4      105.17       95.79      2.53 o
   4   5   4      469.11      503.90      6.90 o
   5   5   4       23.60       47.38      3.98 o
   6   5   4      355.69      385.67      7.34 o
   7   5   4       73.63       72.37      3.34 o
   8   5   4       83.42      102.21      5.33 o
   9   5   4       10.21        8.34      2.98 o
  10   5   4       20.81       22.82      3.27 o
  -9   6   4       31.14       37.30     12.19 o
  -8   6   4        2.11        3.66      4.51 o
  -7   6   4        0.04        5.70      3.98 o
  -6   6   4       35.38       34.80      4.15 o
  -5   6   4       16.37       19.98      3.65 o
  -4   6   4       84.73      111.52      6.03 o
  -3   6   4      592.33      537.67      9.99 o
  -2   6   4      115.47      106.17      3.47 o
  -1   6   4       64.38       57.76      2.86 o
   0   6   4     1059.10     1003.72     11.72 o
   1   6   4       90.13       77.24      2.16 o
   2   6   4     1123.27     1057.38     14.47 o
   3   6   4        6.06       26.01      4.58 o
   4   6   4       25.84       37.62      3.58 o
   5   6   4        0.27        1.30      2.28 o
   6   6   4        5.49       12.40      2.17 o
   7   6   4      176.70      176.55      4.88 o
   8   6   4      127.29      147.46      5.16 o
   9   6   4        0.30       -0.62      3.10 o
  10   6   4       26.42       27.08      4.02 o
  -8   7   4       33.45       46.09      8.08 o
  -7   7   4        7.44       10.42      4.48 o
  -6   7   4        6.11       10.77      4.15 o
  -5   7   4       21.30       17.42      3.63 o
  -4   7   4       31.15       25.07      2.56 o
  -3   7   4      372.48      345.01      8.38 o
  -2   7   4      429.70      419.79      6.94 o
  -1   7   4        9.27        7.93      1.94 o
   0   7   4      244.66      270.89      5.43 o
   1   7   4       43.72       43.81      1.64 o
   2   7   4       84.71       82.00      2.96 o
   3   7   4       85.70       82.39      3.32 o
   4   7   4       86.14      113.05      4.24 o
   5   7   4      367.78      335.09      6.38 o
   6   7   4        0.86        2.95      2.33 o
   7   7   4        1.90        0.20      2.54 o
   8   7   4      219.24      219.38      6.16 o
   9   7   4       10.75       17.34      2.75 o
  10   7   4        5.42        5.28      4.68 o
  -7   8   4       34.15       49.81     14.11 o
  -6   8   4        0.30        9.28      6.67 o
  -5   8   4       65.39       60.16      5.89 o
  -4   8   4        8.78        8.35      2.83 o
  -3   8   4       47.82       44.16      3.96 o
  -2   8   4      285.81      255.17      6.11 o
  -1   8   4       72.07       62.70      2.73 o
   0   8   4       14.54       10.77      1.43 o
   1   8   4        8.27        8.62      1.93 o
   2   8   4      606.54      607.40      9.08 o
   3   8   4      181.19      167.25      4.25 o
   4   8   4      377.13      404.65      7.48 o
   5   8   4       83.68       75.90      3.28 o
   6   8   4       69.42       68.86      3.39 o
   7   8   4       58.77       58.90      3.24 o
   8   8   4       48.71       35.76      3.51 o
   9   8   4        7.44       16.25      4.19 o
  10   8   4       13.86       11.98      3.53 o
  -7   9   4       14.43       18.78     10.39 o
  -6   9   4       34.00       48.56      6.59 o
  -5   9   4       76.57       73.90      6.64 o
  -4   9   4        8.10        7.84      3.31 o
  -3   9   4       22.10       24.60      3.52 o
  -2   9   4      181.94      168.86      6.71 o
  -1   9   4        2.18        0.93      2.64 o
   0   9   4     1046.38     1011.85     17.80 o
   1   9   4       13.56       16.38      1.82 o
   2   9   4      288.71      276.77      5.00 o
   3   9   4        2.01        4.54      2.13 o
   4   9   4        0.64        3.58      2.36 o
   5   9   4       39.35       36.76      2.88 o
   6   9   4        4.07        6.65      3.26 o
   7   9   4        0.33        2.41      2.37 o
   8   9   4       39.99       37.09      3.09 o
   9   9   4       26.70       18.59      3.69 o
  -6  10   4        2.38        5.75      6.41 o
  -5  10   4       67.32       78.51      7.41 o
  -4  10   4       30.57       32.10      4.08 o
  -3  10   4        6.54        8.04      6.43 o
  -2  10   4       39.17       38.85      4.63 o
  -1  10   4       94.40       96.72      4.65 o
   0  10   4        0.10       -2.91      2.91 o
   1  10   4       24.10       25.60      2.29 o
   2  10   4      174.19      162.49      5.15 o
   3  10   4        0.09        0.90      2.08 o
   4  10   4       44.98       38.82      2.55 o
   5  10   4       59.66       48.66      2.74 o
   6  10   4        1.76        3.31      2.48 o
   7  10   4        2.93       -0.32      2.98 o
   8  10   4       11.68       13.90      4.00 o
   9  10   4       59.57       71.85      7.44 o
  -5  11   4        9.00        9.10      6.45 o
  -4  11   4       40.66       47.92      3.74 o
  -3  11   4      216.75      217.91     13.72 o
  -2  11   4       30.95       34.02      6.27 o
  -1  11   4        9.82        7.83      3.09 o
   0  11   4       61.09       50.07      3.77 o
   1  11   4        0.36       -3.74      4.58 o
   2  11   4      133.51      131.92      4.45 o
   3  11   4       17.13       11.35      2.78 o
   4  11   4       16.98       15.37      3.68 o
   5  11   4      109.05      106.76      6.45 o
   6  11   4       11.91       16.23      3.39 o
   7  11   4       54.80       54.58      7.18 o
   8  11   4        2.50        0.71      3.66 o
  -3  12   4       17.33       21.26      3.92 o
  -2  12   4        0.74       -1.07      3.90 o
  -1  12   4       24.06       21.76      3.36 o
   0  12   4       15.40       11.77      4.07 o
   1  12   4       10.57        8.19      5.67 o
   2  12   4       35.14       31.64      3.03 o
   3  12   4       65.27       63.22      3.79 o
   4  12   4       69.14       66.24      4.07 o
   5  12   4       27.16       33.31      3.92 o
   6  12   4        0.11       -0.51      3.81 o
   7  12   4        3.92        2.32      5.26 o
  -2  13   4        2.20      -12.83     12.83 o
  -1  13   4        9.95       12.14      5.18 o
   0  13   4        7.40        1.97      3.85 o
   1  13   4        4.90        0.26      4.00 o
   2  13   4       13.12        6.90      2.96 o
   3  13   4       10.01       10.57      4.25 o
   4  13   4        0.03       -2.52      3.48 o
   5  13   4       79.97       91.36      4.81 o
  -4 -13   5       15.63       16.59      3.84 o
  -3 -13   5       17.32       15.58      3.89 o
  -2 -13   5       61.50       73.34      7.61 o
  -1 -13   5       11.56       22.02      3.93 o
   0 -13   5        3.58        9.16      5.00 o
   1 -13   5       75.38       85.43      6.03 o
  -6 -12   5        4.53        6.21      4.99 o
  -5 -12   5        2.08       -0.28      4.29 o
  -4 -12   5      114.12      134.55      5.53 o
  -3 -12   5      176.45      182.20      8.04 o
  -2 -12   5       17.35       21.08      3.53 o
  -1 -12   5       42.94       41.31      3.86 o
   0 -12   5        0.00        2.30      3.10 o
   1 -12   5       15.02        7.32      3.33 o
   2 -12   5       71.66       84.18      5.14 o
   3 -12   5        0.02       -3.58      3.58 o
  -7 -11   5        1.89       -0.14      6.80 o
  -6 -11   5       28.09       34.99      5.06 o
  -5 -11   5       80.47       96.14      4.50 o
  -4 -11   5        0.01        1.94      2.99 o
  -3 -11   5        1.27        8.17      3.18 o
  -2 -11   5      210.83      219.03      6.30 o
  -1 -11   5       29.93       37.05      3.19 o
   0 -11   5        1.74       -0.50      2.80 o
   1 -11   5        8.84        6.41      3.05 o
   2 -11   5        7.84        5.87      3.05 o
   3 -11   5      119.38      130.09      6.41 o
   4 -11   5        0.41        0.69      3.54 o
  -8 -10   5       12.88       18.73      7.70 o
  -7 -10   5        5.62        4.88      7.44 o
  -6 -10   5       86.21      109.50      7.33 o
  -5 -10   5        1.40       -2.76      2.76 o
  -4 -10   5      131.29      136.60      5.30 o
  -3 -10   5      121.18      124.31      4.91 o
  -2 -10   5        5.12        3.19      2.60 o
  -1 -10   5      363.60      378.30      7.38 o
   0 -10   5        5.08        2.09      2.67 o
   1 -10   5      134.93      146.55      5.57 o
   2 -10   5       98.57      102.76      4.56 o
   3 -10   5       11.27       10.77      3.25 o
   4 -10   5      142.13      142.91      5.64 o
   5 -10   5        1.16       -3.31      3.80 o
   6 -10   5       11.17       12.32      8.21 o
  -9  -9   5        3.22       12.76      8.85 o
  -8  -9   5        0.40        6.53      7.70 o
  -7  -9   5        1.68        8.00      8.34 o
  -6  -9   5       82.92      101.63      6.65 o
  -5  -9   5       10.09       12.78      3.27 o
  -4  -9   5      300.75      289.27      6.56 o
  -3  -9   5        0.30        0.91      2.21 o
  -2  -9   5      106.06      121.38      3.75 o
  -1  -9   5        0.49       -0.57      2.33 o
   0  -9   5        9.61       11.27      2.48 o
   1  -9   5      181.87      185.23      6.19 o
   2  -9   5       35.38       35.61      2.96 o
   3  -9   5       84.47       88.63      7.52 o
   4  -9   5       50.95       47.78      3.56 o
   5  -9   5       72.00       79.76      4.36 o
   6  -9   5        0.25       -2.54      3.31 o
  -9  -8   5       30.53       36.80      6.45 o
  -8  -8   5        1.89       -0.67      6.80 o
  -7  -8   5       16.60       15.76      5.11 o
  -6  -8   5      201.20      206.19      7.23 o
  -5  -8   5        1.40        5.36      2.95 o
  -4  -8   5       13.23       11.03      2.96 o
  -3  -8   5       89.85       85.79      2.99 o
  -2  -8   5       48.89       50.00      2.32 o
  -1  -8   5     1413.38     1379.69     20.01 o
   0  -8   5       10.86       13.78      2.42 o
   1  -8   5      386.57      383.76      7.74 o
   2  -8   5      168.61      162.38      5.04 o
   3  -8   5       15.66       18.34      2.65 o
   4  -8   5       44.07       45.87      3.05 o
   5  -8   5        9.01       17.35      3.21 o
   6  -8   5       13.99       10.25      3.08 o
   7  -8   5       14.00       10.23      3.03 o
 -10  -7   5       28.82       28.78      9.11 o
  -9  -7   5       75.28       68.89      6.83 o
  -8  -7   5       26.90       32.60      5.89 o
  -7  -7   5        0.23       13.38      6.67 o
  -6  -7   5        0.15        2.76      6.93 o
  -5  -7   5       10.09       13.23      2.85 o
  -4  -7   5      157.66      150.10      3.34 o
  -3  -7   5      110.42      109.31      3.37 o
  -2  -7   5     1480.64     1383.31     17.13 o
  -1  -7   5       76.74       79.61      3.26 o
   0  -7   5        8.37       11.10      2.18 o
   1  -7   5      576.22      547.53      8.50 o
   2  -7   5        4.80        3.40      2.08 o
   3  -7   5       10.54        7.13      2.20 o
   4  -7   5      371.86      360.68      6.54 o
   5  -7   5       10.97       12.05      2.46 o
   6  -7   5      219.08      233.84      5.75 o
   7  -7   5       12.13        6.09      2.98 o
   8  -7   5        2.03        0.72      4.29 o
 -10  -6   5        0.71        0.73      5.87 o
  -9  -6   5        8.39       23.52      6.54 o
  -8  -6   5       32.05       28.13      5.52 o
  -7  -6   5       51.69       53.73      5.46 o
  -6  -6   5      137.22      119.16      7.33 o
  -5  -6   5       89.30       88.70      4.53 o
  -4  -6   5      197.44      177.02      4.50 o
  -3  -6   5      420.11      451.79      5.61 o
  -2  -6   5      427.50      406.66      5.12 o
  -1  -6   5       96.42      100.69      4.02 o
   0  -6   5        0.33        2.56      1.66 o
   1  -6   5        0.07        3.79      1.72 o
   2  -6   5     1435.88     1287.04     16.75 o
   3  -6   5      175.69      182.83      3.92 o
   4  -6   5      137.87      120.22      3.52 o
   5  -6   5        8.32        9.32      2.36 o
   6  -6   5       16.47       18.30      2.76 o
   7  -6   5        9.00        8.94      2.78 o
   8  -6   5       10.17        4.47      3.37 o
   9  -6   5        0.00       -7.44      7.44 o
 -10  -5   5        0.29        3.52      6.02 o
  -9  -5   5       36.27       41.02     13.09 o
  -8  -5   5        0.16       -4.78      4.78 o
  -7  -5   5      124.88      145.22     11.42 o
  -6  -5   5        3.15        6.14      3.94 o
  -5  -5   5      126.31      119.67      3.79 o
  -4  -5   5       20.63       21.22      1.65 o
  -3  -5   5      201.34      204.15      4.48 o
  -2  -5   5       18.91       13.71      0.96 o
  -1  -5   5      206.19      202.86      3.73 o
   0  -5   5        0.72        0.12      1.49 o
   1  -5   5      904.35      950.52     12.26 o
   2  -5   5      163.01      169.03      3.51 o
   3  -5   5      178.14      187.39      4.30 o
   4  -5   5       23.56       20.09      2.09 o
   5  -5   5       32.37       32.50      2.39 o
   6  -5   5      249.22      245.14      5.04 o
   7  -5   5       15.36       12.50      3.51 o
   8  -5   5        0.01        1.46      2.66 o
   9  -5   5       16.64       14.96      4.18 o
 -10  -4   5        2.32        5.97      6.03 o
  -9  -4   5       14.87       14.57      5.44 o
  -8  -4   5       80.49       83.81      6.90 o
  -7  -4   5        0.80       -0.52      7.57 o
  -6  -4   5       41.77       34.76      4.46 o
  -5  -4   5       77.46       74.66      3.73 o
  -4  -4   5      285.84      267.45      5.24 o
  -3  -4   5      677.94      754.33     13.99 o
  -2  -4   5        5.47       18.67      2.89 o
  -1  -4   5     4585.90     5244.67     56.93 o
   0  -4   5        0.02       -1.25      1.25 o
   1  -4   5      908.29     1047.42     13.33 o
   2  -4   5       13.27       37.79      2.82 o
   3  -4   5       33.63       45.80      2.40 o
   4  -4   5      212.71      202.66      4.65 o
   5  -4   5       13.70       36.42      2.85 o
   6  -4   5       48.71       43.07      3.07 o
   7  -4   5       15.32       14.32      2.62 o
   8  -4   5        4.34        3.90      4.59 o
   9  -4   5        1.53        6.16      3.68 o
 -10  -3   5       16.80       22.84      5.94 o
  -9  -3   5       12.26       17.92      5.21 o
  -8  -3   5      153.71      145.76     13.73 o
  -7  -3   5      102.10       85.02      6.45 o
  -6  -3   5       80.99       77.00      5.73 o
  -5  -3   5        7.22        8.85      1.97 o
  -4  -3   5        3.16        1.61      1.94 o
  -3  -3   5      288.36      311.21     11.36 o
  -2  -3   5      118.46      151.80      4.29 o
  -1  -3   5       29.30       75.49      5.11 o
   0  -3   5       63.80       67.22      2.00 o
   1  -3   5     3361.49     3899.26     66.42 o
   2  -3   5        6.69       66.92      7.78 o
   3  -3   5     1382.69     1483.89     38.52 o
   4  -3   5      141.03      140.64      4.11 o
   5  -3   5      370.38      356.57      6.16 o
   6  -3   5       96.22       78.49      3.18 o
   7  -3   5       12.27        9.31      2.29 o
   8  -3   5      127.27      124.60      4.43 o
   9  -3   5      121.62      138.25      4.43 o
  10  -3   5      111.12      111.27      7.79 o
 -10  -2   5       27.27       27.42      5.94 o
  -9  -2   5      116.69      115.47      7.92 o
  -8  -2   5       43.44       38.21      7.83 o
  -7  -2   5       54.19       45.87      5.00 o
  -6  -2   5       23.28       23.79      3.82 o
  -5  -2   5      277.01      270.48      8.57 o
  -4  -2   5      393.50      343.76      7.79 o
  -3  -2   5      260.18      239.55      4.75 o
  -2  -2   5      400.20      392.02      6.99 o
  -1  -2   5     2356.67     2652.82     50.43 o
   0  -2   5        6.16        5.23      0.58 o
   1  -2   5     2599.12     2818.32     36.87 o
   2  -2   5      207.38      296.22     11.95 o
   3  -2   5      102.87      101.42      2.45 o
   4  -2   5      243.60      226.89      4.34 o
   5  -2   5        4.57        6.53      1.90 o
   6  -2   5       71.07       78.46      3.25 o
   7  -2   5      188.78      205.42      4.71 o
   8  -2   5        5.56        6.40      2.58 o
   9  -2   5        7.15       15.95      2.79 o
  10  -2   5        5.63        9.25      5.70 o
 -10  -1   5        9.23        7.73      5.12 o
  -9  -1   5        6.88        7.24      4.89 o
  -8  -1   5        0.15        2.97      8.60 o
  -7  -1   5        1.33        4.46      3.76 o
  -6  -1   5      436.83      421.41     12.70 o
  -5  -1   5       36.99       67.89      7.70 o
  -4  -1   5      849.07      913.03     16.45 o
  -3  -1   5      138.23      176.63      3.66 o
  -2  -1   5      596.03      545.52     10.85 o
  -1  -1   5      696.49      681.89     11.41 o
   0  -1   5        7.46        5.13      2.31 o
   1  -1   5        6.46       23.98      1.46 o
   2  -1   5      195.37      177.67      3.11 o
   3  -1   5        5.26       21.59      4.04 o
   4  -1   5        5.43        4.43      1.41 o
   5  -1   5       93.92      114.47      2.95 o
   6  -1   5       51.01       40.73      2.40 o
   7  -1   5        7.63       10.93      2.20 o
   8  -1   5       14.00       11.80      2.55 o
   9  -1   5        5.97        9.33      2.68 o
  10  -1   5       18.16       18.43      5.38 o
 -10   0   5       11.56        9.16      6.67 o
  -9   0   5      147.98      165.41      8.73 o
  -8   0   5      290.14      269.25     10.25 o
  -7   0   5       12.70        8.98      3.56 o
  -6   0   5      388.12      350.68     11.77 o
  -5   0   5      117.36      157.90      9.93 o
  -4   0   5       97.26       91.08      5.93 o
  -3   0   5     2394.30     2733.32     64.79 o
  -2   0   5       26.20       24.99      2.26 o
  -1   0   5      568.36      589.88     11.46 o
   0   0   5       64.61       67.00      2.03 o
   2   0   5      720.93      727.73      9.49 o
   3   0   5      479.88      412.64      5.57 o
   4   0   5      415.98      387.51      7.00 o
   5   0   5      432.56      414.41      6.57 o
   6   0   5      159.11      151.34      4.03 o
   7   0   5       45.55       45.11      2.49 o
   8   0   5      235.68      225.67      6.49 o
   9   0   5       70.51       79.10      5.15 o
  10   0   5        2.15        4.79      2.81 o
 -10   1   5       36.02       33.56      5.94 o
  -9   1   5       15.78        9.68      6.67 o
  -8   1   5       65.41       75.12      5.46 o
  -7   1   5       29.52       34.36      3.79 o
  -6   1   5      195.63      184.04     10.90 o
  -5   1   5        4.53        5.22      1.94 o
  -4   1   5      923.96      878.73     15.41 o
  -3   1   5      129.40       95.51      6.67 o
  -2   1   5     3409.62     3557.34     65.29 o
  -1   1   5      683.86      794.07     15.13 o
   0   1   5       11.86       10.69      0.95 o
   1   1   5     2310.63     2353.74     29.06 o
   2   1   5       56.32       49.41      1.50 o
   3   1   5     2901.75     3212.16     36.22 o
   4   1   5      874.73      830.34     10.78 o
   5   1   5      131.70      104.15      3.39 o
   6   1   5       83.84       68.70      2.84 o
   7   1   5       34.83       34.47      2.38 o
   8   1   5      104.59       94.51      3.81 o
   9   1   5       21.93       22.91      2.95 o
  10   1   5        8.41        3.88      2.92 o
  11   1   5        6.59        7.62      4.74 o
 -10   2   5        0.52        2.16      7.83 o
  -9   2   5        1.83        9.44      5.40 o
  -8   2   5       31.14       31.95      4.15 o
  -7   2   5       70.38       78.07      5.12 o
  -6   2   5     4347.90     4170.50     83.14 o
  -5   2   5       68.15       69.87      4.12 o
  -4   2   5      775.14      758.77     13.50 o
  -3   2   5      605.66      552.18      9.36 o
  -2   2   5     1018.40     1061.17     20.26 o
  -1   2   5     2279.10     2402.15     44.01 o
   0   2   5       21.74       23.17      1.26 o
   1   2   5      123.45      128.85      2.34 o
   2   2   5     2398.10     2455.19     25.60 o
   3   2   5      679.98      946.16     20.21 o
   4   2   5       63.17       51.41      2.05 o
   5   2   5      501.40      621.12     10.98 o
   6   2   5      222.53      204.99      4.22 o
   7   2   5        2.77        0.33      2.12 o
   8   2   5       95.29       81.38      3.41 o
   9   2   5       65.82       53.32      3.48 o
  10   2   5       48.02       47.36      3.55 o
  11   2   5        1.45        8.13      4.81 o
 -10   3   5       33.28       37.30      6.26 o
  -9   3   5       58.29       62.63      5.26 o
  -8   3   5      727.73      713.89     21.78 o
  -7   3   5        3.42        8.45      3.54 o
  -6   3   5       50.27       45.57      7.77 o
  -5   3   5      171.80      154.09      5.70 o
  -4   3   5       38.31       36.96      2.18 o
  -3   3   5      200.84      254.24     13.50 o
  -2   3   5      273.98      254.44      4.87 o
  -1   3   5      517.80      580.16      9.56 o
   0   3   5       50.47       52.77      1.95 o
   1   3   5     1665.22     1929.06     28.80 o
   2   3   5      230.22      276.93      3.81 o
   3   3   5     1739.06     1698.44     17.49 o
   4   3   5      220.13      252.02      3.43 o
   5   3   5       18.04        9.93      1.41 o
   6   3   5      590.43      549.27      7.76 o
   7   3   5        0.02       -2.20      2.20 o
   8   3   5       94.23       76.95      3.29 o
   9   3   5       51.53       54.55      3.59 o
  10   3   5        0.08       -3.13      3.13 o
  11   3   5       52.20       62.58      5.67 o
  -9   4   5        6.43       22.86      6.66 o
  -8   4   5       46.82       56.06      6.89 o
  -7   4   5       71.91       65.79      4.57 o
  -6   4   5      531.10      513.37     12.34 o
  -5   4   5      567.04      485.93     11.70 o
  -4   4   5     1781.05     1644.10     30.96 o
  -3   4   5       26.22       40.87      2.79 o
  -2   4   5      118.32      125.99      4.22 o
  -1   4   5      503.50      615.14     41.72 o
   0   4   5      238.04      231.63      3.66 o
   1   4   5      536.80      531.17      5.76 o
   2   4   5       61.94       60.66      2.04 o
   3   4   5       22.58       25.98      1.48 o
   4   4   5     1282.22     1269.11     17.11 o
   5   4   5        9.80       15.95      1.56 o
   6   4   5      897.91      834.26     10.76 o
   7   4   5      146.68      142.56      5.63 o
   8   4   5      231.28      222.24      5.39 o
   9   4   5       76.15       75.99      6.54 o
  10   4   5       60.17       56.17      3.89 o
  11   4   5        0.45       -1.51      4.81 o
  -9   5   5       20.29       22.16      5.04 o
  -8   5   5       87.41       99.46      8.92 o
  -7   5   5       20.85       24.62      4.66 o
  -6   5   5       49.16       56.99      4.45 o
  -5   5   5       17.85       15.79      3.90 o
  -4   5   5       58.66       48.45      3.50 o
  -3   5   5       27.30       21.68      2.85 o
  -2   5   5      391.89      346.53      7.59 o
  -1   5   5      759.13      720.95     10.47 o
   0   5   5       26.02       29.93      1.46 o
   1   5   5        6.41       14.96      5.33 o
   2   5   5       24.34       33.28      1.45 o
   3   5   5      322.89      387.40     10.77 o
   4   5   5       17.12       19.57      1.62 o
   5   5   5       99.81      144.71      5.85 o
   6   5   5     4317.05     4265.95     73.48 o
   7   5   5        1.88        6.06      2.43 o
   8   5   5      394.52      393.94      7.51 o
   9   5   5       30.54       27.19      3.32 o
  10   5   5        2.41        6.46      3.36 o
  -8   6   5       48.28       51.84      5.23 o
  -7   6   5       57.84       64.55      5.04 o
  -6   6   5       19.92       19.90      4.01 o
  -5   6   5       77.87       87.89      5.17 o
  -4   6   5      495.97      507.38     11.25 o
  -3   6   5      803.13      861.24     17.33 o
  -2   6   5      234.09      240.01      4.65 o
  -1   6   5       68.07       60.59      2.73 o
   0   6   5        5.39        9.25      1.55 o
   1   6   5      890.27      905.18     10.41 o
   2   6   5       97.98      101.35      3.04 o
   3   6   5      101.71      101.93      4.59 o
   4   6   5     1589.27     1558.74     27.19 o
   5   6   5      754.23      688.69     11.07 o
   6   6   5      113.64      117.42      3.92 o
   7   6   5        2.85        5.44      2.50 o
   8   6   5        7.85       11.60      2.73 o
   9   6   5        3.56        2.12      3.18 o
  10   6   5       59.34       55.89      3.99 o
  -8   7   5        0.63       11.19      4.89 o
  -7   7   5        7.62       24.07      6.94 o
  -6   7   5      180.64      180.81      7.35 o
  -5   7   5       85.49       83.92      5.08 o
  -4   7   5       34.00       37.76      3.70 o
  -3   7   5      250.04      263.39      6.73 o
  -2   7   5      191.03      211.26      5.25 o
  -1   7   5      526.50      553.37      9.30 o
   0   7   5        7.04        9.25      1.85 o
   1   7   5      469.54      491.94      6.15 o
   2   7   5        9.82        8.02      1.75 o
   3   7   5      160.46      149.03      4.28 o
   4   7   5       40.42       56.77      5.24 o
   5   7   5      437.05      414.06      9.33 o
   6   7   5      448.19      457.74      8.22 o
   7   7   5        3.47        6.04      2.68 o
   8   7   5     1127.47     1083.21     22.56 o
   9   7   5       34.56       46.30      3.71 o
  10   7   5       54.97       48.69      4.67 o
  -7   8   5       43.41       43.39     12.45 o
  -6   8   5      210.31      236.97     10.60 o
  -5   8   5       36.46       32.34      4.96 o
  -4   8   5        8.37       11.20      4.25 o
  -3   8   5       47.83       54.65      3.15 o
  -2   8   5        6.15        5.09      2.70 o
  -1   8   5      386.49      398.20      7.36 o
   0   8   5       96.00       86.61      3.90 o
   1   8   5      110.32      115.28      3.12 o
   2   8   5      204.01      211.73      4.25 o
   3   8   5      668.18      739.15     10.82 o
   4   8   5      178.13      171.68      4.76 o
   5   8   5       18.12       16.62      2.58 o
   6   8   5      116.58      128.78      5.73 o
   7   8   5        1.58       -2.61      2.61 o
   8   8   5       25.74       34.20      3.20 o
   9   8   5       18.35       30.76      3.79 o
  10   8   5        6.35        6.16      6.16 o
  -6   9   5       12.16        8.93     11.16 o
  -5   9   5        9.03       18.63     10.26 o
  -4   9   5      170.02      191.08      8.87 o
  -3   9   5       10.18        9.27      3.52 o
  -2   9   5      119.56      114.07      4.84 o
  -1   9   5      256.91      265.32      5.13 o
   0   9   5        2.01        4.03      2.48 o
   1   9   5      391.79      383.59      6.18 o
   2   9   5       53.86       49.42      2.33 o
   3   9   5        1.02       -0.31      2.11 o
   4   9   5       18.29       23.30      2.56 o
   5   9   5       90.75       97.42      5.67 o
   6   9   5      141.51      144.82      4.86 o
   7   9   5       13.34       15.23      3.11 o
   8   9   5       58.47       53.62      4.00 o
   9   9   5        5.33        7.60      2.98 o
  -6  10   5      126.00      148.80      9.98 o
  -5  10   5        3.31        5.76      6.21 o
  -4  10   5      103.80      120.90      8.38 o
  -3  10   5        2.69        9.15      4.41 o
  -2  10   5       68.53       68.16      4.04 o
  -1  10   5       35.58       32.44      3.57 o
   0  10   5        1.06        0.86      2.64 o
   1  10   5        1.99        2.40      1.82 o
   2  10   5       61.62       62.85      3.21 o
   3  10   5       34.22       30.56      2.80 o
   4  10   5        0.61        2.16      2.39 o
   5  10   5        0.10        4.52      2.69 o
   6  10   5       52.49       51.10      3.40 o
   7  10   5       18.50       25.25      2.85 o
   8  10   5      116.08      123.05      9.33 o
  -5  11   5        1.78        6.42     11.80 o
  -4  11   5       60.67       61.34      7.17 o
  -3  11   5       27.48       32.30      3.42 o
  -2  11   5        1.51       -2.59      4.52 o
  -1  11   5        4.93        4.96      3.43 o
   0  11   5       14.96       13.23      2.99 o
   1  11   5       49.38       43.79      4.42 o
   2  11   5       61.76       65.28      4.98 o
   3  11   5       85.08      101.21      3.90 o
   4  11   5       27.01       24.50      2.83 o
   5  11   5        0.25        4.16      3.11 o
   6  11   5      263.22      271.78     13.48 o
   7  11   5       66.31       66.12      4.35 o
   8  11   5       55.09       54.60      8.47 o
  -3  12   5       12.50       15.78      3.38 o
  -2  12   5       46.91       47.23      5.78 o
  -1  12   5       38.90       44.35      6.15 o
   0  12   5        1.47       -2.56      3.46 o
   1  12   5       15.34       10.90      5.11 o
   2  12   5        0.99        4.15      2.69 o
   3  12   5        1.83        2.98      2.84 o
   4  12   5       98.36      113.48      7.82 o
   5  12   5       63.17       77.40      8.14 o
   6  12   5        2.60        3.48      3.56 o
  -1  13   5        0.26       -2.77      7.40 o
   0  13   5        0.91       -3.22      3.78 o
   1  13   5        3.72       -4.11      4.11 o
   2  13   5        6.15        4.45      4.07 o
   3  13   5       72.16       74.58      7.70 o
   4  13   5       39.98       43.80      3.86 o
   5  13   5        1.96       -4.43      5.07 o
  -3 -13   6       13.36       21.43      3.77 o
  -2 -13   6      244.33      254.29      7.68 o
  -1 -13   6        4.14        5.08      3.71 o
   0 -13   6        1.64       -3.84      3.84 o
  -5 -12   6        4.04       14.04      5.18 o
  -4 -12   6       33.56       43.07      3.53 o
  -3 -12   6        7.05       11.46      3.49 o
  -2 -12   6       68.28       73.27      4.22 o
  -1 -12   6       22.69       19.40      3.66 o
   0 -12   6      164.53      159.93      6.07 o
   1 -12   6        8.69        6.15      3.76 o
   2 -12   6      285.50      283.59      9.67 o
   3 -12   6        7.79        5.52      4.35 o
  -7 -11   6        3.91       -2.57      7.70 o
  -6 -11   6        8.70        8.55      4.81 o
  -5 -11   6       55.00       56.13      9.37 o
  -4 -11   6       31.64       27.51      3.12 o
  -3 -11   6       32.24       28.58      3.33 o
  -2 -11   6      193.33      212.86      9.52 o
  -1 -11   6        9.94       16.08      3.28 o
   0 -11   6      194.83      207.78      5.61 o
   1 -11   6       13.21       13.81      3.11 o
   2 -11   6        7.50        8.59      3.22 o
   3 -11   6        2.46        1.86      3.60 o
   4 -11   6       74.69       57.29      4.27 o
  -8 -10   6        0.40        3.59      7.70 o
  -7 -10   6       23.23       21.81      7.70 o
  -6 -10   6        3.83        7.99      4.25 o
  -5 -10   6        1.59        2.07      4.19 o
  -4 -10   6      283.19      282.33      6.51 o
  -3 -10   6       56.91       60.65      2.94 o
  -2 -10   6       61.50       50.88      3.40 o
  -1 -10   6      130.86      114.93      4.45 o
   0 -10   6       77.62       98.09      4.42 o
   1 -10   6        3.60        0.64      2.62 o
   2 -10   6      294.84      316.84      8.02 o
   3 -10   6        0.10        0.12      3.01 o
   4 -10   6       22.67       30.29      3.78 o
   5 -10   6       19.17       13.83      3.69 o
  -8  -9   6       32.87       40.90     10.01 o
  -7  -9   6        0.89        6.83      5.22 o
  -6  -9   6       66.14       80.81     18.73 o
  -5  -9   6       45.06       47.58      5.39 o
  -4  -9   6       27.89       23.94      3.88 o
  -3  -9   6      197.41      194.72      4.71 o
  -2  -9   6       50.02       43.28      2.39 o
  -1  -9   6       50.15       49.79      2.86 o
   0  -9   6       16.86       26.37      3.70 o
   1  -9   6      126.31      130.37      4.47 o
   2  -9   6       29.18       24.61      2.87 o
   3  -9   6       75.72       75.07      3.75 o
   4  -9   6        2.83        4.17      3.96 o
   5  -9   6       12.61        9.40      3.44 o
   6  -9   6        3.73        3.05      3.51 o
  -9  -8   6       12.20       21.46      6.40 o
  -8  -8   6        4.99       13.17      5.67 o
  -7  -8   6      116.64      113.11      7.83 o
  -6  -8   6        3.40        3.85      4.62 o
  -5  -8   6      131.92      140.16      5.76 o
  -4  -8   6       36.39       37.12      4.21 o
  -3  -8   6        7.47        9.21      2.30 o
  -2  -8   6       71.91       80.53      3.96 o
  -1  -8   6       19.62       24.38      2.15 o
   0  -8   6     1718.39     1713.03     25.26 o
   1  -8   6       52.86       63.25      4.11 o
   2  -8   6       19.32       17.67      2.67 o
   3  -8   6       65.12       61.97      3.24 o
   4  -8   6      277.31      284.46      6.40 o
   5  -8   6       77.14       63.19      3.74 o
   6  -8   6        0.01       -3.26      3.26 o
   7  -8   6        8.74        7.38      3.45 o
  -9  -7   6       32.75       38.54      6.36 o
  -8  -7   6        7.00       15.26      7.44 o
  -7  -7   6       68.28       67.15      8.60 o
  -6  -7   6       15.18       13.02      4.62 o
  -5  -7   6        0.46        0.16      3.94 o
  -4  -7   6      298.89      300.42      6.24 o
  -3  -7   6       20.61       14.50      2.49 o
  -2  -7   6     1008.91      953.36     12.13 o
  -1  -7   6        0.99       16.49      2.02 o
   0  -7   6     1244.12     1286.23     19.18 o
   1  -7   6        0.17        0.72      2.23 o
   2  -7   6       33.62       32.57      2.60 o
   3  -7   6      182.45      172.36      5.15 o
   4  -7   6       70.67       54.17      3.04 o
   5  -7   6       36.99       38.14      3.00 o
   6  -7   6        1.02        4.89      3.12 o
   7  -7   6       12.92        8.47      3.31 o
   8  -7   6       33.74       38.24      5.81 o
 -10  -6   6       45.04       55.26      7.83 o
  -9  -6   6       21.58       31.31      5.91 o
  -8  -6   6      318.41      319.82     11.77 o
  -7  -6   6      122.51      120.82      7.50 o
  -6  -6   6       37.33       30.72      4.62 o
  -5  -6   6      331.95      283.36      9.79 o
  -4  -6   6      145.85      157.14      4.48 o
  -3  -6   6      373.10      373.79      6.38 o
  -2  -6   6     1043.94     1007.33     11.33 o
  -1  -6   6      536.02      523.40      7.57 o
   0  -6   6      582.05      563.88      9.09 o
   1  -6   6      224.67      211.83      4.09 o
   2  -6   6     1294.56     1237.95     17.19 o
   3  -6   6       14.84       14.04      2.22 o
   4  -6   6       47.23       50.51      2.62 o
   5  -6   6       46.20       46.25      2.93 o
   6  -6   6       28.21       27.09      3.97 o
   7  -6   6       22.04       17.22      3.26 o
   8  -6   6        3.67        2.58      3.05 o
 -10  -5   6       62.76       73.95      8.47 o
  -9  -5   6       74.32       65.19      7.57 o
  -8  -5   6        0.11        5.47      4.58 o
  -7  -5   6      325.29      312.30     11.10 o
  -6  -5   6        1.67       11.35      4.11 o
  -5  -5   6       46.06       46.24      3.05 o
  -4  -5   6      394.00      379.25      7.07 o
  -3  -5   6        6.63        8.35      1.50 o
  -2  -5   6      934.45     1016.90     17.52 o
  -1  -5   6      106.30      109.78      2.24 o
   0  -5   6       20.40       16.39      1.70 o
   1  -5   6      397.17      387.84      5.82 o
   2  -5   6      907.45      869.44     11.48 o
   3  -5   6       66.14       69.21      5.27 o
   4  -5   6      227.74      249.31      5.19 o
   5  -5   6       64.53       62.85      2.80 o
   6  -5   6        4.77        0.75      2.40 o
   7  -5   6      133.06      115.17      4.24 o
   8  -5   6       16.50       25.58      3.13 o
   9  -5   6        0.37       -0.47      2.78 o
 -10  -4   6        4.29        8.48      6.80 o
  -9  -4   6       21.31       24.72      5.63 o
  -8  -4   6        9.51       10.68      4.55 o
  -7  -4   6       70.01       50.56      5.17 o
  -6  -4   6       16.39       14.42      3.84 o
  -5  -4   6      761.98      731.17     15.09 o
  -4  -4   6      115.40      124.96      3.60 o
  -3  -4   6      361.14      376.98      6.72 o
  -2  -4   6       41.26       45.50      1.93 o
  -1  -4   6      769.52      842.89      9.38 o
   0  -4   6      162.51      188.50      9.40 o
   1  -4   6       51.34       70.77      3.34 o
   2  -4   6     1346.23     1432.84     18.04 o
   3  -4   6      127.63      133.54      3.38 o
   4  -4   6      202.07      203.23      4.35 o
   5  -4   6      407.55      383.69      6.60 o
   6  -4   6       22.31       20.18      2.43 o
   7  -4   6        0.91       -2.12      2.52 o
   8  -4   6        2.52        1.32      4.27 o
   9  -4   6        6.23        6.11      2.80 o
 -10  -3   6       32.57       40.64     10.26 o
  -9  -3   6       29.73       23.50      5.31 o
  -8  -3   6       39.71       33.86      9.49 o
  -7  -3   6      206.16      199.02      8.50 o
  -6  -3   6       35.31       28.24      3.99 o
  -5  -3   6      147.14      117.38      4.76 o
  -4  -3   6        3.47       11.80      3.08 o
  -3  -3   6       37.61       39.55      2.89 o
  -2  -3   6     1725.86     1811.75     34.75 o
  -1  -3   6     1311.48     1444.86     23.56 o
   0  -3   6     2205.92     2452.94     30.57 o
   1  -3   6     1171.17     1369.62     18.31 o
   2  -3   6      120.57      122.13      2.78 o
   3  -3   6      108.05      101.86      2.90 o
   4  -3   6      315.33      328.66      5.34 o
   5  -3   6       66.42       58.66      2.58 o
   6  -3   6       50.45       49.01      2.60 o
   7  -3   6      264.47      254.84      5.34 o
   8  -3   6       97.15      106.46      4.48 o
   9  -3   6       77.06       82.36      5.41 o
  10  -3   6       16.90       23.83      4.63 o
 -10  -2   6        9.94       15.15      6.03 o
  -9  -2   6       30.43       29.37      5.31 o
  -8  -2   6        4.08        1.79      5.00 o
  -7  -2   6       58.00       53.83      4.69 o
  -6  -2   6       58.63       49.00      4.19 o
  -5  -2   6       92.17       75.99      4.98 o
  -4  -2   6      427.55      377.34      7.12 o
  -3  -2   6      131.82       96.90      2.90 o
  -2  -2   6      347.87      341.74      6.30 o
  -1  -2   6      360.13      398.87      8.46 o
   0  -2   6      507.54      636.94     11.18 o
   1  -2   6     1443.81     1623.98     19.06 o
   2  -2   6     2205.56     2428.41     31.94 o
   3  -2   6      200.00      193.91      3.37 o
   4  -2   6      197.27      231.31      4.25 o
   5  -2   6      922.90      845.60     12.09 o
   6  -2   6        9.49       16.28      2.19 o
   7  -2   6      197.69      198.96      4.74 o
   8  -2   6      240.92      238.55      5.83 o
   9  -2   6        0.46        2.14      2.87 o
  10  -2   6      135.87      145.16      5.38 o
 -10  -1   6       34.59       27.47      5.71 o
  -9  -1   6      131.16      116.61      7.60 o
  -8  -1   6        0.34        3.56      4.16 o
  -7  -1   6        0.60       -2.68      3.56 o
  -6  -1   6        2.39        1.73      3.26 o
  -5  -1   6       83.38       76.65      4.60 o
  -4  -1   6       56.77       38.13      2.56 o
  -3  -1   6        0.08        3.60      1.01 o
  -2  -1   6      760.54      764.15     19.07 o
  -1  -1   6       68.22       74.41      2.31 o
   0  -1   6     4555.90     5037.17    122.79 o
   1  -1   6      412.26      458.10      5.11 o
   2  -1   6      293.83      298.20      4.52 o
   3  -1   6       49.59       52.83      1.94 o
   4  -1   6        2.50       29.62      2.48 o
   5  -1   6       32.60       32.80      2.02 o
   6  -1   6        5.32        4.06      2.12 o
   7  -1   6      437.28      411.31      6.97 o
   8  -1   6        4.35        8.85      2.62 o
   9  -1   6      147.54      152.26      4.90 o
  10  -1   6        0.31        0.31      3.13 o
 -10   0   6        0.59        3.45      5.24 o
  -9   0   6       26.52       24.83      6.93 o
  -8   0   6       22.28       25.71      4.58 o
  -7   0   6      236.32      228.88      8.54 o
  -6   0   6        1.63       -3.70      4.26 o
  -5   0   6      666.48      596.26     11.05 o
  -4   0   6      276.51      321.61     18.85 o
  -3   0   6     1211.38     1233.03     30.07 o
  -2   0   6        0.06       14.52      3.72 o
  -1   0   6       66.84       40.33      2.52 o
   0   0   6       18.18        7.31      1.16 o
   1   0   6        0.01       10.31      2.21 o
   2   0   6      599.37      582.65      7.17 o
   3   0   6      101.96       98.91      2.48 o
   4   0   6      587.99      546.35      7.46 o
   5   0   6      421.05      379.31      6.00 o
   6   0   6       43.08       36.51      2.40 o
   7   0   6      154.49      140.06      4.21 o
   8   0   6        3.44        1.43      2.40 o
   9   0   6       18.70       25.61      3.03 o
  10   0   6       44.10       53.97      3.47 o
 -10   1   6        1.92        7.62      5.90 o
  -9   1   6       53.71       41.02      5.44 o
  -8   1   6       72.56       72.84      5.23 o
  -7   1   6      181.90      166.77      6.36 o
  -6   1   6       74.31       69.50      5.09 o
  -5   1   6       51.24       52.54      3.67 o
  -4   1   6       86.47       90.75      2.81 o
  -3   1   6      431.54      332.24      8.03 o
  -2   1   6     1540.85     1920.60     35.77 o
  -1   1   6      600.34      672.86     13.21 o
   0   1   6      862.07      946.84     14.99 o
   1   1   6      173.48      153.20      2.57 o
   2   1   6       70.06       81.32      2.61 o
   3   1   6      956.14     1153.72     13.74 o
   4   1   6       32.81       25.52      1.43 o
   5   1   6       71.77       60.00      2.18 o
   6   1   6      122.80      104.76      4.16 o
   7   1   6        0.82       -2.08      2.08 o
   8   1   6       18.10       18.33      2.48 o
   9   1   6       68.37       58.55      3.33 o
  10   1   6       31.51       33.04      3.53 o
 -10   2   6       73.99       88.03      8.47 o
  -9   2   6       15.65       17.37      4.45 o
  -8   2   6      168.99      171.18      7.86 o
  -7   2   6      124.17      125.63      7.83 o
  -6   2   6        0.26       19.05      7.18 o
  -5   2   6      410.19      388.51     14.88 o
  -4   2   6       71.57       54.92      2.68 o
  -3   2   6      686.24      714.90     17.60 o
  -2   2   6       14.79       20.18      2.44 o
  -1   2   6     2577.82     2832.07     60.67 o
   0   2   6       48.11       72.82      2.33 o
   1   2   6     2962.28     3200.18     39.46 o
   2   2   6     1392.33     1646.57     16.91 o
   3   2   6     1907.01     1907.90     19.97 o
   4   2   6      447.74      474.29      6.12 o
   5   2   6      326.84      331.59      5.58 o
   6   2   6       21.59       21.09      2.08 o
   7   2   6       81.67       65.22      2.56 o
   8   2   6        2.38       -2.34      2.34 o
   9   2   6       12.54        4.92      3.03 o
  10   2   6       26.94       27.19      3.51 o
  11   2   6       10.83       13.09      6.42 o
 -10   3   6       12.40       22.32      6.93 o
  -9   3   6        5.14       14.19      4.50 o
  -8   3   6      132.16      131.14      6.70 o
  -7   3   6       15.60       23.81      3.89 o
  -6   3   6        8.84       16.92      3.36 o
  -5   3   6       98.95       88.69      5.48 o
  -4   3   6       98.95      116.30      7.80 o
  -3   3   6       18.30       18.39      1.55 o
  -2   3   6        7.93       13.82      2.24 o
  -1   3   6      326.61      326.54      5.88 o
   0   3   6     3905.21     4220.35     74.22 o
   1   3   6     1581.15     1785.46     22.27 o
   2   3   6        4.88        8.05      0.88 o
   3   3   6      237.93      292.78      3.80 o
   4   3   6        0.39       -1.38      1.38 o
   5   3   6      114.02      103.18      2.76 o
   6   3   6        2.47       -1.91      1.91 o
   7   3   6      172.30      161.29      3.93 o
   8   3   6        0.52       -2.50      2.50 o
   9   3   6      111.35      110.50      7.10 o
  10   3   6       10.54        9.88      3.44 o
  -9   4   6        4.50        5.91      4.63 o
  -8   4   6        5.00       18.81      4.41 o
  -7   4   6       25.54       23.39      3.94 o
  -6   4   6       71.64       76.58      5.06 o
  -5   4   6       48.09       48.21      6.36 o
  -4   4   6      584.53      590.44     12.41 o
  -3   4   6        3.62        6.27      1.83 o
  -2   4   6      494.38      556.02      9.74 o
  -1   4   6      231.64      202.14      7.91 o
   0   4   6       47.03       48.32      2.08 o
   1   4   6        0.12        2.04      1.09 o
   2   4   6       77.33      122.33      4.22 o
   3   4   6        7.29        7.32      1.23 o
   4   4   6       73.30       58.52      1.91 o
   5   4   6      540.11      492.51      6.64 o
   6   4   6        2.69       -1.81      1.81 o
   7   4   6       40.14       30.67      2.36 o
   8   4   6        2.39        0.66      2.57 o
   9   4   6       94.13       92.87      4.94 o
  10   4   6       13.66        9.33      3.46 o
  -9   5   6       16.16       18.58      6.81 o
  -8   5   6       23.67       35.22      4.75 o
  -7   5   6       76.35       81.98      6.44 o
  -6   5   6       30.74       25.94      3.87 o
  -5   5   6        0.92       -1.04      3.19 o
  -4   5   6        0.32       -2.22      2.98 o
  -3   5   6      102.94       93.77      4.68 o
  -2   5   6     1171.17     1062.82     23.74 o
  -1   5   6       42.74       36.35      2.12 o
   0   5   6        0.76       13.88      5.48 o
   1   5   6       36.78       38.30      1.52 o
   2   5   6      560.55      633.23      7.13 o
   3   5   6        0.97        2.84      1.40 o
   4   5   6      475.85      476.89      6.69 o
   5   5   6        5.08        8.96      1.64 o
   6   5   6       11.60       33.87      5.39 o
   7   5   6      282.84      281.72      5.37 o
   8   5   6        0.70        1.37      2.65 o
   9   5   6       25.02       18.65      3.39 o
  10   5   6        0.90        5.43      3.54 o
  -8   6   6        0.22        5.10      4.66 o
  -7   6   6        2.70        5.25      5.11 o
  -6   6   6        9.91        9.06      4.52 o
  -5   6   6       24.35       31.59      3.76 o
  -4   6   6       32.08       39.24      3.56 o
  -3   6   6      283.85      255.64      8.31 o
  -2   6   6      693.59      638.97     15.50 o
  -1   6   6       32.34       31.97      1.76 o
   0   6   6      205.98      208.62      4.20 o
   1   6   6       22.61       28.87      2.85 o
   2   6   6     1224.06     1165.35     14.88 o
   3   6   6        1.42        7.78      1.63 o
   4   6   6      631.68      665.48      9.00 o
   5   6   6        7.81       10.74      2.30 o
   6   6   6       17.55       18.25      2.39 o
   7   6   6       31.78       29.22      2.52 o
   8   6   6      222.66      214.13      5.59 o
   9   6   6       25.77       25.13      3.60 o
  10   6   6       20.78       23.22      3.74 o
  -8   7   6       21.23       23.41      5.20 o
  -7   7   6        0.02       -0.57      4.48 o
  -6   7   6       27.43       37.13      4.57 o
  -5   7   6       13.12       22.03      3.83 o
  -4   7   6        0.30        0.92      3.31 o
  -3   7   6       57.32       61.15      6.51 o
  -2   7   6        1.53        3.31      2.28 o
  -1   7   6      130.58      128.13      4.27 o
   0   7   6      544.49      546.12      8.58 o
   1   7   6        8.98       16.45      1.96 o
   2   7   6      531.62      508.39      7.63 o
   3   7   6      480.24      469.03      7.36 o
   4   7   6       34.09       32.45      2.29 o
   5   7   6       26.63       20.93      2.54 o
   6   7   6       51.04       47.93      2.91 o
   7   7   6        0.60        1.13      2.63 o
   8   7   6       76.01       87.68     10.00 o
   9   7   6       25.59       27.52      3.67 o
  10   7   6       28.05       23.78      3.86 o
  -7   8   6        0.02        7.15     11.68 o
  -6   8   6        7.87        7.89      4.57 o
  -5   8   6        1.74        6.94      7.13 o
  -4   8   6       40.61       39.31      5.24 o
  -3   8   6        7.73        9.98      4.05 o
  -2   8   6        0.17       -0.20      2.09 o
  -1   8   6      156.73      160.87      4.84 o
   0   8   6       11.46        7.66      2.33 o
   1   8   6      173.70      158.39      4.68 o
   2   8   6        0.05       16.03      2.84 o
   3   8   6      110.72      107.18      3.60 o
   4   8   6        1.99        8.14      2.32 o
   5   8   6        7.91        7.37      2.48 o
   6   8   6       20.46       17.76      2.81 o
   7   8   6      156.23      171.21      4.98 o
   8   8   6        0.92        1.38      2.89 o
   9   8   6        0.32       -1.67      3.54 o
  -6   9   6        0.83       -0.24      9.11 o
  -5   9   6        2.60        8.60      7.06 o
  -4   9   6        3.65        9.01      7.14 o
  -3   9   6       60.35       66.19      5.39 o
  -2   9   6       49.28       49.42      3.15 o
  -1   9   6       72.28       66.69      3.86 o
   0   9   6       26.41       23.29      2.65 o
   1   9   6       14.40       13.83      2.62 o
   2   9   6      138.42      143.90      3.89 o
   3   9   6       47.92       43.30      2.72 o
   4   9   6       11.15       13.75      2.47 o
   5   9   6        2.40       -0.08      2.58 o
   6   9   6       39.43       39.62      3.08 o
   7   9   6       15.22       18.96      3.00 o
   8   9   6        6.58        6.51      4.00 o
   9   9   6        7.22        1.14      3.63 o
  -5  10   6       32.33       37.84      7.18 o
  -4  10   6       52.10       62.39      6.76 o
  -3  10   6        4.55        6.78      5.33 o
  -2  10   6       55.86       64.60      7.17 o
  -1  10   6        2.57        0.62      2.95 o
   0  10   6      344.21      335.11      9.51 o
   1  10   6       55.94       63.60      4.77 o
   2  10   6        2.52       -2.71      3.25 o
   3  10   6        1.01       -1.81      2.44 o
   4  10   6      158.44      158.00      4.82 o
   5  10   6        5.33        8.35      3.05 o
   6  10   6        2.81        1.99      3.26 o
   7  10   6        0.01       -0.79      3.13 o
   8  10   6        3.98        7.69      6.29 o
  -4  11   6       17.32       16.98      6.49 o
  -3  11   6        2.63        8.42      8.94 o
  -2  11   6        0.42        1.27      3.77 o
  -1  11   6        7.79        3.22      4.86 o
   0  11   6       35.08       39.75      3.96 o
   1  11   6       12.55       10.75      2.54 o
   2  11   6       67.12       67.77      4.06 o
   3  11   6        4.85        4.77      2.62 o
   4  11   6       37.93       47.16      3.25 o
   5  11   6        0.30        5.11      3.25 o
   6  11   6       28.70       34.11      4.41 o
   7  11   6        0.93       -2.03      3.10 o
  -3  12   6       57.45       69.39      7.83 o
  -2  12   6       71.38       76.58      4.54 o
  -1  12   6        6.35        4.26      3.48 o
   0  12   6       17.54       21.69      4.07 o
   1  12   6        5.37        1.95      3.58 o
   2  12   6       82.34       90.08      8.07 o
   3  12   6        5.63        8.01      2.82 o
   4  12   6       44.94       52.14      3.34 o
   5  12   6       30.82       37.78      3.42 o
   6  12   6       44.49       45.12      5.92 o
  -1  13   6        1.01        0.58      5.82 o
   0  13   6        0.86       -2.89      5.38 o
   1  13   6        0.59       -3.76      3.76 o
   2  13   6       78.54       83.59      4.96 o
   3  13   6       49.31       57.02     11.48 o
   4  13   6       64.03       68.71      5.73 o
  -5 -12   7       43.19       55.38      5.80 o
  -4 -12   7      340.68      382.55     11.89 o
  -3 -12   7        9.73       17.71      7.56 o
  -2 -12   7       24.11       31.34      3.67 o
  -1 -12   7        0.30       -1.51      3.94 o
   0 -12   7        0.51       -3.34      3.61 o
   1 -12   7       16.04        8.88      3.84 o
   2 -12   7       49.43       51.20      4.88 o
  -6 -11   7      173.31      182.70     13.09 o
  -5 -11   7       65.79       75.43      8.47 o
  -4 -11   7       46.42       47.21      5.06 o
  -3 -11   7        0.36       -0.46      2.91 o
  -2 -11   7       35.63       45.52      3.51 o
  -1 -11   7      120.82      124.15      5.11 o
   0 -11   7        0.17       -2.51      3.28 o
   1 -11   7       71.06       74.94      4.25 o
   2 -11   7       31.03       32.36      3.47 o
   3 -11   7       87.50       88.75      5.74 o
   4 -11   7       82.52       81.20      4.74 o
  -7 -10   7        6.42       10.78      7.70 o
  -6 -10   7      101.41       96.48     10.52 o
  -5 -10   7        1.10        7.36      4.12 o
  -4 -10   7        5.12       14.34      4.19 o
  -3 -10   7      105.30      110.84      7.19 o
  -2 -10   7      276.71      295.66      6.03 o
  -1 -10   7       14.29       18.47      3.05 o
   0 -10   7        0.24       -2.61      2.61 o
   1 -10   7       96.50      104.31      4.54 o
   2 -10   7       90.85       94.12      4.34 o
   3 -10   7        1.53       -2.21      3.02 o
   4 -10   7      278.61      285.87     11.31 o
   5 -10   7        8.44       13.69      3.88 o
  -8  -9   7       25.72       40.70      7.95 o
  -7  -9   7        0.08        4.50     10.52 o
  -6  -9   7      132.66      129.07     10.52 o
  -5  -9   7        2.65        1.80      6.16 o
  -4  -9   7      135.31      140.47      7.01 o
  -3  -9   7      115.85      127.04      5.21 o
  -2  -9   7       18.89       20.03      2.36 o
  -1  -9   7      414.84      406.63      7.32 o
   0  -9   7       32.18       32.14      2.73 o
   1  -9   7      123.02      122.22      4.62 o
   2  -9   7      311.30      307.86      7.63 o
   3  -9   7       19.84       20.84      2.98 o
   4  -9   7      183.96      189.22      6.21 o
   5  -9   7      120.52      128.12      5.74 o
   6  -9   7        3.94        6.64      3.60 o
  -9  -8   7       16.00       27.97     15.27 o
  -8  -8   7       30.75       41.60      6.12 o
  -7  -8   7        3.91        5.97      5.17 o
  -6  -8   7      202.68      218.52     21.55 o
  -5  -8   7        1.72        1.82      7.70 o
  -4  -8   7      355.23      369.98      8.56 o
  -3  -8   7      437.68      410.26      9.75 o
  -2  -8   7      385.32      363.38      6.44 o
  -1  -8   7      118.85      119.17      3.66 o
   0  -8   7       16.39       17.94      2.37 o
   1  -8   7      604.87      613.81     10.13 o
   2  -8   7       29.13       27.80      2.73 o
   3  -8   7      277.50      278.80      6.22 o
   4  -8   7        9.47        7.33      2.79 o
   5  -8   7        2.71        0.31      2.71 o
   6  -8   7      134.35      142.74      6.52 o
   7  -8   7       34.99       36.95      3.97 o
  -9  -7   7       41.35       39.32      9.88 o
  -8  -7   7      476.18      478.15     15.23 o
  -7  -7   7        0.14        2.57      4.65 o
  -6  -7   7       82.67       82.29      6.36 o
  -5  -7   7       45.11       52.27      4.99 o
  -4  -7   7      156.53      144.11      4.40 o
  -3  -7   7      671.79      646.51     11.15 o
  -2  -7   7     1095.70     1127.40     14.06 o
  -1  -7   7      672.62      833.00     25.23 o
   0  -7   7        1.85        2.75      2.10 o
   1  -7   7      361.63      403.40     11.78 o
   2  -7   7      940.46      892.31     13.91 o
   3  -7   7       54.29       50.67      2.96 o
   4  -7   7      115.19      119.82      4.49 o
   5  -7   7       15.75        8.59      2.54 o
   6  -7   7      307.12      318.04      7.54 o
   7  -7   7       34.29       32.88      3.74 o
   8  -7   7       22.22       19.62      3.80 o
 -10  -6   7        0.27        5.90      6.93 o
  -9  -6   7        4.08        3.54      6.67 o
  -8  -6   7       68.51       70.37      6.36 o
  -7  -6   7      148.37      157.13      8.51 o
  -6  -6   7      140.11      135.24      8.21 o
  -5  -6   7      152.44      155.14      7.40 o
  -4  -6   7     2449.36     2371.66     64.98 o
  -3  -6   7       68.35       69.28      7.95 o
  -2  -6   7        0.55        1.25      2.01 o
  -1  -6   7      122.44      120.42      2.67 o
   0  -6   7        4.16        3.81      1.95 o
   1  -6   7      182.89      221.67      6.74 o
   2  -6   7     1092.46     1082.83     16.43 o
   3  -6   7      745.31      753.49     12.03 o
   4  -6   7      489.02      474.01     17.95 o
   5  -6   7       17.61       18.14      3.22 o
   6  -6   7       31.74       27.65      3.00 o
   7  -6   7        7.56        2.32      3.33 o
   8  -6   7        7.19        6.45      3.54 o
 -10  -5   7        0.00        9.21     10.91 o
  -9  -5   7       45.56       58.92      6.17 o
  -8  -5   7      276.70      266.62     12.19 o
  -7  -5   7       62.60       58.07      5.55 o
  -6  -5   7      921.25      942.74     24.62 o
  -5  -5   7       11.58        5.65      3.57 o
  -4  -5   7       36.69       33.18      2.92 o
  -3  -5   7       13.98       13.10      1.95 o
  -2  -5   7       26.15       40.19      4.25 o
  -1  -5   7        5.69        7.28      0.93 o
   0  -5   7       10.53       13.16      1.39 o
   1  -5   7      388.60      437.14      6.77 o
   2  -5   7       33.53       26.23      1.92 o
   3  -5   7        7.24        9.10      3.26 o
   4  -5   7      615.18      567.31      9.50 o
   5  -5   7       55.51       49.78      2.98 o
   6  -5   7      176.99      176.18      5.04 o
   7  -5   7        0.09       -2.97      2.97 o
   8  -5   7       93.47      111.79      5.31 o
   9  -5   7       24.81       19.77      3.53 o
 -10  -4   7       10.80        6.86      5.91 o
  -9  -4   7       14.98       15.23      5.48 o
  -8  -4   7        6.45        8.64      6.16 o
  -7  -4   7       12.73       12.99     16.42 o
  -6  -4   7      442.06      426.37     13.01 o
  -5  -4   7       54.60       51.78      3.23 o
  -4  -4   7      347.93      325.65      7.85 o
  -3  -4   7        7.83        4.88      1.62 o
  -2  -4   7      163.41      156.75      3.82 o
  -1  -4   7     1091.87     1234.69     19.56 o
   0  -4   7        0.20       -0.07      0.96 o
   1  -4   7     1090.52     1172.54     15.97 o
   2  -4   7      118.34      123.53      3.18 o
   3  -4   7        2.43       14.15      2.88 o
   4  -4   7     2338.60     2260.70     34.77 o
   5  -4   7       75.88       71.96      3.28 o
   6  -4   7      199.21      179.75      4.85 o
   7  -4   7       14.00       10.80      2.78 o
   8  -4   7        4.89        2.52      3.15 o
   9  -4   7        8.58        8.38      3.42 o
 -10  -3   7        3.16        7.44      5.58 o
  -9  -3   7        9.25       14.35      5.12 o
  -8  -3   7       63.56       64.77      5.51 o
  -7  -3   7       43.36       39.05      4.65 o
  -6  -3   7       96.62       85.06      6.30 o
  -5  -3   7       38.16       40.54      2.99 o
  -4  -3   7      191.66      176.68      5.33 o
  -3  -3   7      173.24      218.13     11.73 o
  -2  -3   7      324.89      345.62      7.78 o
  -1  -3   7     3408.65     3610.92     55.18 o
   0  -3   7       43.58       45.17      1.79 o
   1  -3   7      174.69      185.35      3.05 o
   2  -3   7       27.93       25.54      1.60 o
   3  -3   7      149.26      148.22      3.71 o
   4  -3   7        2.03        2.30      1.68 o
   5  -3   7        4.03        0.81      2.11 o
   6  -3   7        5.68       10.11      2.41 o
   7  -3   7       16.22       21.85      2.71 o
   8  -3   7      598.69      588.93     14.75 o
   9  -3   7       40.96       38.01      3.80 o
 -10  -2   7        7.28       16.22      5.74 o
  -9  -2   7        1.63       -1.99      4.65 o
  -8  -2   7       29.12       25.76      4.69 o
  -7  -2   7        6.54        7.23      3.88 o
  -6  -2   7      278.67      274.14      9.35 o
  -5  -2   7        0.00       -0.43      2.46 o
  -4  -2   7      106.03       91.21      6.26 o
  -3  -2   7      504.28      466.61      8.32 o
  -2  -2   7      738.88      710.59     12.13 o
  -1  -2   7     1345.91     1699.50     39.07 o
   0  -2   7       27.20       34.71      2.10 o
   1  -2   7     5034.82     5794.66     67.43 o
   2  -2   7      372.68      431.07      6.46 o
   3  -2   7      292.50      312.17      4.53 o
   4  -2   7      120.62      116.82      3.31 o
   5  -2   7       46.13       41.77      2.46 o
   6  -2   7     1428.41     1367.23     18.89 o
   7  -2   7       95.08       93.34      4.13 o
   8  -2   7        8.55       12.24      3.12 o
   9  -2   7       11.66        9.72      3.28 o
  10  -2   7       26.04       28.54      3.65 o
 -10  -1   7        7.55        6.34      5.55 o
  -9  -1   7        3.08        1.21      4.72 o
  -8  -1   7       31.91       30.89      4.72 o
  -7  -1   7        1.97        0.14      3.59 o
  -6  -1   7      270.49      243.92      8.35 o
  -5  -1   7       64.29       51.14      8.72 o
  -4  -1   7      185.29      179.49      4.08 o
  -3  -1   7      741.53      642.63     12.88 o
  -2  -1   7      152.37      167.70      4.31 o
  -1  -1   7      358.84      346.47      6.43 o
   0  -1   7        0.01        6.00      4.88 o
   1  -1   7      352.14      309.47      5.20 o
   2  -1   7      283.18      298.04      4.01 o
   3  -1   7       52.91       81.84      3.89 o
   4  -1   7      334.61      317.88      4.84 o
   5  -1   7       48.48       95.45      8.52 o
   6  -1   7       78.17       74.34      3.01 o
   7  -1   7       20.11       31.50      2.67 o
   8  -1   7      142.82      141.93      4.77 o
   9  -1   7       48.94       44.80      3.59 o
  10  -1   7        7.92        8.72      3.55 o
 -10   0   7        4.10       10.07      5.65 o
  -9   0   7       21.58       23.64      5.08 o
  -8   0   7       40.79       39.45      4.89 o
  -7   0   7        0.00        3.11      3.59 o
  -6   0   7       41.01       35.78      4.02 o
  -5   0   7        0.06       -2.09      2.22 o
  -4   0   7      120.21       91.59      2.99 o
  -3   0   7        0.30        7.19      2.43 o
  -2   0   7       19.70       23.11      2.57 o
  -1   0   7      976.53     1004.63     19.17 o
   0   0   7       16.22       17.31      1.45 o
   1   0   7        7.61       21.74      1.83 o
   2   0   7      241.54      235.00      2.91 o
   3   0   7     1829.17     1723.21     20.22 o
   4   0   7       23.11       31.68      1.77 o
   5   0   7       17.90       23.09      1.87 o
   6   0   7       55.46       58.90      2.56 o
   7   0   7       26.96       31.38      2.72 o
   8   0   7      137.91      134.10      4.73 o
   9   0   7       35.82       39.87      6.31 o
  10   0   7       43.02       45.09      3.84 o
 -10   1   7        0.00        2.93      5.40 o
  -9   1   7        3.63        3.45      4.78 o
  -8   1   7        3.20        2.21      4.28 o
  -7   1   7       40.95       35.28      3.78 o
  -6   1   7      140.01      129.04      7.55 o
  -5   1   7       33.83       42.85      3.51 o
  -4   1   7        5.02        3.38      4.08 o
  -3   1   7      418.47      398.43      9.71 o
  -2   1   7      887.22      862.98     16.80 o
  -1   1   7      223.26      282.56      7.61 o
   0   1   7        0.13        0.59      1.16 o
   1   1   7      358.26      364.03      8.18 o
   2   1   7        1.71        1.37      0.76 o
   3   1   7        6.51        7.33      1.18 o
   4   1   7      169.77      164.61      3.04 o
   5   1   7        0.16        1.68      1.59 o
   6   1   7      644.38      594.81      8.00 o
   7   1   7        0.01        1.39      2.37 o
   8   1   7        1.99       -2.51      2.51 o
   9   1   7        0.01       -1.57      3.00 o
  10   1   7       20.19       18.74      4.23 o
 -10   2   7        0.28       12.99      5.74 o
  -9   2   7        0.36        4.80      4.31 o
  -8   2   7      219.69      220.71      7.82 o
  -7   2   7      248.74      262.12      8.08 o
  -6   2   7      114.38      102.91      5.12 o
  -5   2   7       16.83       19.43      2.82 o
  -4   2   7      198.22      164.22      4.00 o
  -3   2   7      318.31      294.47      8.63 o
  -2   2   7        3.88        3.86      2.33 o
  -1   2   7     1995.14     2038.73     43.91 o
   0   2   7        3.86        3.19      1.31 o
   1   2   7     4712.41     5000.90     66.63 o
   2   2   7      603.55      643.75      6.88 o
   3   2   7      102.90      109.78      2.26 o
   4   2   7      135.24      114.02      3.48 o
   5   2   7       72.26       81.55      3.61 o
   6   2   7      130.22      116.98      4.23 o
   7   2   7        9.34        5.61      2.17 o
   8   2   7       38.10       33.71      3.54 o
   9   2   7        0.90       -3.55      3.55 o
  10   2   7       18.14       15.75      3.56 o
  -9   3   7       34.52       40.91      4.98 o
  -8   3   7      251.67      237.22      8.08 o
  -7   3   7        2.47        3.55      3.55 o
  -6   3   7       49.29       48.54      4.89 o
  -5   3   7      124.64      117.50     10.22 o
  -4   3   7      197.08      160.01      9.89 o
  -3   3   7      122.38      127.18      8.34 o
  -2   3   7        1.42        1.27      1.14 o
  -1   3   7     3370.58     3510.90     54.18 o
   0   3   7      152.94      183.84      4.88 o
   1   3   7       19.35       66.44      4.54 o
   2   3   7       66.92       86.58      2.48 o
   3   3   7     1377.10     1351.13     15.40 o
   4   3   7       61.73       54.58      1.60 o
   5   3   7        0.02       -1.50      1.50 o
   6   3   7       38.76       30.39      2.03 o
   7   3   7        0.03       -2.15      2.15 o
   8   3   7       59.88       51.74      3.13 o
   9   3   7        1.68       -3.12      3.12 o
  10   3   7        1.35       -0.09      3.36 o
  -9   4   7       19.42       18.41      4.90 o
  -8   4   7        2.28       10.61      4.29 o
  -7   4   7       16.52       13.22      3.88 o
  -6   4   7       10.55       10.37      3.59 o
  -5   4   7       64.48       69.26      4.65 o
  -4   4   7      624.27      540.84     11.57 o
  -3   4   7       33.05       25.43      2.00 o
  -2   4   7      171.83      137.93      4.00 o
  -1   4   7      860.82      995.81     18.61 o
   0   4   7        1.23        6.85      1.96 o
   1   4   7     4935.54     5249.01     65.57 o
   2   4   7       86.23       92.85      2.52 o
   3   4   7       76.80       91.92      3.20 o
   4   4   7      131.82      101.46      2.60 o
   5   4   7       99.57      101.95      2.75 o
   6   4   7      182.20      160.01      4.04 o
   7   4   7       56.65       46.30      2.76 o
   8   4   7        2.16       -0.42      2.58 o
   9   4   7        4.73        1.69      3.12 o
  10   4   7        5.85        8.50      3.60 o
  -9   5   7       34.24       38.35      5.48 o
  -8   5   7        2.27        7.89      4.48 o
  -7   5   7       18.73       20.52      4.25 o
  -6   5   7      171.76      166.64      6.52 o
  -5   5   7        3.12        3.02      3.18 o
  -4   5   7      227.03      198.40      7.12 o
  -3   5   7       29.25       29.80      3.19 o
  -2   5   7       72.53       63.99      4.50 o
  -1   5   7      725.00      733.15     17.24 o
   0   5   7       13.00       13.58      1.31 o
   1   5   7      450.58      430.83      5.80 o
   2   5   7       16.85       21.18      1.18 o
   3   5   7        9.58       18.21      1.37 o
   4   5   7      515.24      469.39      6.33 o
   5   5   7      230.53      248.27      4.50 o
   6   5   7        0.14        5.31      1.82 o
   7   5   7      134.91      133.27      4.19 o
   8   5   7        1.37        1.33      2.96 o
   9   5   7        2.65        1.80      4.23 o
  10   5   7        3.91       -0.56      3.54 o
  -8   6   7        3.81        6.86      5.58 o
  -7   6   7        0.03        3.90      4.25 o
  -6   6   7       63.23       60.97      6.07 o
  -5   6   7        8.27       10.76      3.51 o
  -4   6   7      365.93      359.06      9.00 o
  -3   6   7      247.41      231.47      8.09 o
  -2   6   7     1037.20     1040.13     23.81 o
  -1   6   7      312.83      301.43      8.94 o
   0   6   7       78.87       78.31      2.92 o
   1   6   7       67.37       72.96      2.73 o
   2   6   7      343.32      309.18      4.04 o
   3   6   7      199.23      208.79      3.82 o
   4   6   7      432.69      423.58      5.99 o
   5   6   7       15.57       18.62      1.88 o
   6   6   7      282.13      284.25      8.78 o
   7   6   7       57.26       61.15      2.94 o
   8   6   7      430.93      411.13      9.59 o
   9   6   7        0.05       -1.84      3.74 o
  10   6   7        0.01        2.41      3.73 o
  -8   7   7        5.34        4.07     11.68 o
  -7   7   7       34.88       36.62      4.92 o
  -6   7   7       75.46       86.68      7.85 o
  -5   7   7       35.19       34.86      4.06 o
  -4   7   7      176.83      194.86      7.67 o
  -3   7   7       93.73       87.97      5.90 o
  -2   7   7      103.61       96.79      6.03 o
  -1   7   7      219.65      215.96      7.22 o
   0   7   7        3.62        4.97      1.95 o
   1   7   7      198.99      212.58      6.87 o
   2   7   7      835.79      869.16      9.56 o
   3   7   7      629.78      606.88      9.32 o
   4   7   7      414.37      377.07      6.37 o
   5   7   7        3.02       -0.19      3.53 o
   6   7   7       74.20       77.02      3.59 o
   7   7   7        0.01        5.74      2.69 o
   8   7   7       98.33      107.79      4.72 o
   9   7   7       12.19       13.20      3.56 o
  10   7   7        0.86        4.35      3.76 o
  -7   8   7       36.66       43.37     11.55 o
  -6   8   7       46.09       37.96      7.38 o
  -5   8   7       36.03       52.56      7.27 o
  -4   8   7       59.09       62.52      8.75 o
  -3   8   7       14.04        9.39      4.17 o
  -2   8   7      225.05      238.65      8.38 o
  -1   8   7     1107.81     1078.98     18.43 o
   0   8   7       44.15       54.17      3.06 o
   1   8   7     1046.99     1044.81     15.23 o
   2   8   7        6.24       12.56      1.61 o
   3   8   7      138.55      153.20      5.90 o
   4   8   7      238.10      231.55      6.26 o
   5   8   7       24.89       23.88      2.67 o
   6   8   7       90.10       92.03      3.93 o
   7   8   7        4.76        6.55      2.87 o
   8   8   7       99.87      103.84      7.22 o
   9   8   7        0.05        2.36      4.37 o
  -6   9   7        9.12       12.08      6.02 o
  -5   9   7       30.60       40.97      6.12 o
  -4   9   7       21.56       34.36      5.08 o
  -3   9   7       15.19       15.67      5.99 o
  -2   9   7      119.77      120.41      7.15 o
  -1   9   7       78.22       72.09      3.58 o
   0   9   7       39.61       46.83      4.17 o
   1   9   7       63.93       74.65      7.25 o
   2   9   7      158.46      146.79      4.79 o
   3   9   7      177.54      168.27      4.18 o
   4   9   7       65.94       68.87      3.73 o
   5   9   7       10.43       15.75      3.10 o
   6   9   7      226.97      221.96      6.97 o
   7   9   7        0.37        4.67      3.02 o
   8   9   7        3.90       -1.67      3.20 o
   9   9   7        7.41        9.64      4.26 o
  -5  10   7        0.09       -0.29      6.03 o
  -4  10   7      218.80      228.33     10.59 o
  -3  10   7       16.03       24.20      7.70 o
  -2  10   7      100.25       92.16      8.58 o
  -1  10   7       77.62       74.93      5.47 o
   0  10   7       39.98       44.97      3.47 o
   1  10   7      448.77      420.18      7.55 o
   2  10   7        6.27        5.13      3.05 o
   3  10   7        8.83       11.12      2.40 o
   4  10   7      113.57      108.21      4.45 o
   5  10   7        0.08       -0.82      3.02 o
   6  10   7       14.49       15.83      4.07 o
   7  10   7       37.84       34.99      3.89 o
   8  10   7        3.91       -1.46      3.66 o
  -4  11   7        9.95        9.92      6.33 o
  -3  11   7       27.13       31.19      6.50 o
  -2  11   7       38.93       34.27      6.08 o
  -1  11   7        8.23        6.39      5.01 o
   0  11   7        1.27       -0.69      3.15 o
   1  11   7       14.72       12.68      3.40 o
   2  11   7       86.94       85.79      5.59 o
   3  11   7       44.94       55.15      6.03 o
   4  11   7        1.00        3.91      2.78 o
   5  11   7      101.22      123.03      8.98 o
   6  11   7       19.25       21.79      3.65 o
   7  11   7       24.20       23.69      3.85 o
  -3  12   7        0.14       -5.95      6.31 o
  -2  12   7      103.21      110.44      9.19 o
  -1  12   7        4.30        2.11      4.07 o
   0  12   7        0.34       -1.84      3.98 o
   1  12   7       55.53       60.56      5.80 o
   2  12   7        0.20        3.42      4.76 o
   3  12   7      124.82      152.07     12.15 o
   4  12   7      131.35      140.97      6.48 o
   5  12   7        0.03       -3.05      3.05 o
   6  12   7       36.94       31.95      3.42 o
   0  13   7        7.27        5.15      7.65 o
   1  13   7       11.88        4.67      6.22 o
   2  13   7       35.30       38.32      7.60 o
   3  13   7       38.58       42.30      9.26 o
   4  13   7       25.68       23.23      9.70 o
  -4 -12   8      113.12      131.17      7.83 o
  -3 -12   8       82.17       94.16      6.88 o
  -2 -12   8       50.40       51.89      3.79 o
  -1 -12   8        1.13       -2.58      3.49 o
   0 -12   8        8.88        3.56      3.58 o
   1 -12   8        0.09       -1.70      5.04 o
   2 -12   8       26.05       33.36      6.93 o
  -6 -11   8       57.47       51.32      8.72 o
  -5 -11   8       16.00       17.45      7.70 o
  -4 -11   8        1.32        3.51      5.26 o
  -3 -11   8       58.77       59.01      5.43 o
  -2 -11   8      206.95      211.72      5.30 o
  -1 -11   8        7.00        6.18      3.31 o
   0 -11   8      188.06      188.83      9.02 o
   1 -11   8        1.21       -0.41      3.46 o
   2 -11   8       78.55       82.52      4.70 o
   3 -11   8       70.48       71.55      5.07 o
  -7 -10   8        5.44        1.54      7.18 o
  -6 -10   8        0.69        1.54      7.18 o
  -5 -10   8        6.88       15.91      7.18 o
  -4 -10   8       21.02       21.50      4.38 o
  -3 -10   8       10.87        6.70      4.19 o
  -2 -10   8       63.47       61.83      2.97 o
  -1 -10   8       39.66       31.66      2.76 o
   0 -10   8        4.28       11.02      3.45 o
   1 -10   8       17.88       21.02      3.26 o
   2 -10   8      142.99      139.85      5.13 o
   3 -10   8        5.82        1.90      3.17 o
   4 -10   8      165.24      179.40      6.25 o
   5 -10   8       74.41       72.72      4.63 o
  -8  -9   8       42.47       47.17      6.35 o
  -7  -9   8       14.12       24.12      7.18 o
  -6  -9   8       29.34       26.17      6.67 o
  -5  -9   8       33.50       25.40      6.93 o
  -4  -9   8       62.16       55.17      7.18 o
  -3  -9   8      143.34      133.36      8.36 o
  -2  -9   8       48.14       56.73      3.37 o
  -1  -9   8        0.83        3.09      2.31 o
   0  -9   8     1198.66     1223.67     21.15 o
   1  -9   8        1.74       -2.54      2.54 o
   2  -9   8       81.72       85.57      4.14 o
   3  -9   8       27.37       24.84      3.10 o
   4  -9   8        2.17        3.84      3.09 o
   5  -9   8        4.74        5.43      3.58 o
   6  -9   8       10.53       18.62      3.87 o
  -8  -8   8       14.97       22.49     11.03 o
  -7  -8   8        0.02        5.67      5.11 o
  -6  -8   8        2.72        4.93      7.31 o
  -5  -8   8       46.57       60.13     11.03 o
  -4  -8   8       47.35       44.06      7.44 o
  -3  -8   8       68.90       58.46      4.16 o
  -2  -8   8      248.96      259.46      8.38 o
  -1  -8   8       29.63       23.65      2.10 o
   0  -8   8        5.18        5.00      2.06 o
   1  -8   8       49.41       44.14      2.80 o
   2  -8   8       28.33       36.26      2.84 o
   3  -8   8      106.11      109.49      4.52 o
   4  -8   8       13.96       13.54      2.91 o
   5  -8   8        0.35        1.59      2.73 o
   6  -8   8       15.81       14.12      3.60 o
   7  -8   8       10.07       21.28      3.91 o
  -9  -7   8        4.63        8.68      5.67 o
  -8  -7   8      147.47      161.36     15.40 o
  -7  -7   8       12.34       14.75      5.22 o
  -6  -7   8       55.59       59.96      5.90 o
  -5  -7   8       45.91       45.77      7.70 o
  -4  -7   8      167.30      143.38      5.62 o
  -3  -7   8      135.27      122.94      4.35 o
  -2  -7   8      430.72      388.74     10.78 o
  -1  -7   8        1.95        3.42      1.84 o
   0  -7   8       53.34       61.96      2.53 o
   1  -7   8        8.86        8.48      2.21 o
   2  -7   8      148.68      155.31      4.67 o
   3  -7   8      103.58       90.58      4.17 o
   4  -7   8       60.55       46.02      3.13 o
   5  -7   8        7.39        3.80      2.60 o
   6  -7   8        7.47       15.65      3.52 o
   7  -7   8        0.07        1.26      3.51 o
  -9  -6   8       11.17       23.35      6.42 o
  -8  -6   8       67.56       96.58      7.65 o
  -7  -6   8       15.30       19.36      4.89 o
  -6  -6   8       70.59       95.76      6.93 o
  -5  -6   8      136.97      156.20      5.79 o
  -4  -6   8      548.22      484.23     10.83 o
  -3  -6   8       41.57       54.86      4.52 o
  -2  -6   8      276.73      266.48      6.71 o
  -1  -6   8       80.09       72.25      2.12 o
   0  -6   8     1738.84     1763.24     22.94 o
   1  -6   8       56.54       53.76      2.64 o
   2  -6   8      702.69      675.89     10.91 o
   3  -6   8      338.82      309.28      6.23 o
   4  -6   8       49.96       39.32      3.30 o
   5  -6   8       94.30       91.30      4.00 o
   6  -6   8       63.93       49.50      3.33 o
   7  -6   8        2.21       -1.45      3.37 o
   8  -6   8        8.55        6.53      3.69 o
 -10  -5   8        6.16       16.81      6.02 o
  -9  -5   8       22.69       32.03      6.29 o
  -8  -5   8      164.27      187.84      9.26 o
  -7  -5   8       35.45       34.70      8.98 o
  -6  -5   8        3.56       20.53      8.21 o
  -5  -5   8      141.20      153.73      8.46 o
  -4  -5   8       24.72       21.71      2.97 o
  -3  -5   8       85.74       68.54      4.53 o
  -2  -5   8     1528.76     1550.86     24.30 o
  -1  -5   8      243.93      251.59      5.78 o
   0  -5   8      474.39      449.46      5.81 o
   1  -5   8       31.46       32.36      2.00 o
   2  -5   8      186.41      175.43      4.23 o
   3  -5   8       19.41       29.55      2.50 o
   4  -5   8      355.77      310.43      6.30 o
   5  -5   8       37.30       34.64      3.67 o
   6  -5   8        2.88       -2.65      2.65 o
   7  -5   8       12.78       11.52      3.21 o
   8  -5   8       43.90       50.25      4.02 o
 -10  -4   8        5.01       12.01      7.57 o
  -9  -4   8       97.83       81.88      7.57 o
  -8  -4   8       45.21       57.17     12.45 o
  -7  -4   8      227.79      226.87      9.05 o
  -6  -4   8       91.25      117.82     12.19 o
  -5  -4   8       78.95       85.46      4.86 o
  -4  -4   8       79.77      116.86     11.59 o
  -3  -4   8      202.78      194.35      6.01 o
  -2  -4   8        1.46        4.91      1.68 o
  -1  -4   8       28.94       29.48      2.52 o
   0  -4   8      104.47       56.17      1.81 o
   1  -4   8      393.94      427.30      5.74 o
   2  -4   8     1718.31     1728.75     23.18 o
   3  -4   8      231.30      202.58      4.42 o
   4  -4   8      686.42      620.06     10.43 o
   5  -4   8       77.16       77.45      3.67 o
   6  -4   8       12.77        8.25      2.65 o
   7  -4   8        5.43        3.94      2.76 o
   8  -4   8        7.16        7.25      3.37 o
   9  -4   8        7.02        8.59      3.46 o
 -10  -3   8        1.78       11.82      5.67 o
  -9  -3   8       42.35       34.99      6.03 o
  -8  -3   8        0.72        0.03      4.19 o
  -7  -3   8       60.66       51.29      4.75 o
  -6  -3   8       38.05       42.30      8.85 o
  -5  -3   8      150.68      131.51      5.13 o
  -4  -3   8       62.98       78.60      9.23 o
  -3  -3   8      343.02      298.08      7.23 o
  -2  -3   8        0.47       15.55      3.79 o
  -1  -3   8       94.22      115.82      3.53 o
   0  -3   8     3268.61     3526.96     59.66 o
   1  -3   8        0.13        0.93      0.99 o
   2  -3   8       13.68       17.08      1.65 o
   3  -3   8       86.94       83.40      3.04 o
   4  -3   8        4.36       -1.68      1.98 o
   5  -3   8       52.85       53.65      2.87 o
   6  -3   8       79.98      109.17      4.43 o
   7  -3   8        0.03        1.56      2.61 o
   8  -3   8      205.14      218.60      6.36 o
   9  -3   8        0.60        2.35      3.36 o
 -10  -2   8        5.31        9.27      7.95 o
  -9  -2   8        4.08        3.07      6.93 o
  -8  -2   8       10.71       14.21      4.39 o
  -7  -2   8       99.18       98.74      6.31 o
  -6  -2   8        9.36       10.61      3.44 o
  -5  -2   8      178.58      170.19      5.66 o
  -4  -2   8      439.81      468.45      8.71 o
  -3  -2   8     2108.16     1990.73     32.84 o
  -2  -2   8      414.93      423.73      7.76 o
  -1  -2   8      135.77      112.65      4.68 o
   0  -2   8     1287.81     1431.81     24.70 o
   1  -2   8       84.77      112.38      3.08 o
   2  -2   8        3.31       11.02      2.20 o
   3  -2   8       36.99       40.70      2.00 o
   4  -2   8      285.65      343.67      8.46 o
   5  -2   8      114.70      106.84      4.13 o
   6  -2   8       23.85       32.60      2.67 o
   7  -2   8        7.24       14.31      2.74 o
   8  -2   8        3.13       16.21      4.35 o
   9  -2   8       68.39       60.91      4.02 o
  10  -2   8       41.91       51.31      4.15 o
 -10  -1   8        1.92        3.87      5.35 o
  -9  -1   8        0.01       -3.78      4.74 o
  -8  -1   8       10.38       19.95      4.51 o
  -7  -1   8        4.08        4.70      3.67 o
  -6  -1   8       13.37       14.43      3.21 o
  -5  -1   8      599.66      586.91     12.57 o
  -4  -1   8      583.93      628.70     10.98 o
  -3  -1   8      195.02      166.14      7.09 o
  -2  -1   8      873.30      971.67     16.31 o
  -1  -1   8       11.12       15.47      1.83 o
   0  -1   8     1566.97     1541.34     35.02 o
   1  -1   8      413.33      470.90     10.52 o
   2  -1   8      391.22      408.72      4.79 o
   3  -1   8     2115.92     2100.93     26.92 o
   4  -1   8      101.53      116.59      4.95 o
   5  -1   8      174.73      176.16      4.39 o
   6  -1   8       19.51       39.88      2.96 o
   7  -1   8      241.25      259.02      5.88 o
   8  -1   8      193.09      198.78      6.91 o
   9  -1   8        1.50        0.27      3.34 o
  10  -1   8        3.94        5.08      3.56 o
 -10   0   8       43.42       47.45      6.01 o
  -9   0   8        4.82        3.98      4.82 o
  -8   0   8        6.21        5.27      4.03 o
  -7   0   8       21.90       17.54      4.75 o
  -6   0   8       30.36       28.93      3.49 o
  -5   0   8        4.79       -1.32      2.24 o
  -4   0   8      185.86      205.13      6.90 o
  -3   0   8        1.14        1.42      2.82 o
  -2   0   8      357.77      437.33     10.57 o
  -1   0   8       72.14       61.46      2.33 o
   0   0   8      130.30      165.17      4.05 o
   1   0   8        2.19       23.96     11.55 o
   2   0   8      920.81     1059.77     10.88 o
   3   0   8      204.28      255.83      3.89 o
   4   0   8      127.59      152.40      3.15 o
   5   0   8       23.12       27.45      2.35 o
   6   0   8        2.16        1.13      3.42 o
   7   0   8      319.22      287.30      6.03 o
   8   0   8       25.08       23.08      2.93 o
   9   0   8      183.17      186.51      5.79 o
  10   0   8        0.31        6.58      4.15 o
 -10   1   8       14.26       24.33      5.94 o
  -9   1   8        7.73       11.52      4.85 o
  -8   1   8        3.95        3.99      4.23 o
  -7   1   8       75.71       75.69      4.98 o
  -6   1   8       36.55       35.96      3.68 o
  -5   1   8      250.59      234.55     10.88 o
  -4   1   8       28.57       32.41      3.59 o
  -3   1   8      354.87      307.24      8.14 o
  -2   1   8      391.88      422.02      9.28 o
  -1   1   8      299.63      276.55      7.67 o
   0   1   8        0.47        0.76      1.29 o
   1   1   8        0.07        0.61      1.28 o
   2   1   8      947.55     1019.89     12.34 o
   3   1   8      575.09      525.92      6.30 o
   4   1   8      787.11      855.51     10.02 o
   5   1   8     1001.10      953.42     11.86 o
   6   1   8        0.74       -0.77      1.93 o
   7   1   8      105.66       95.46      3.68 o
   8   1   8       23.61       32.16      2.91 o
   9   1   8       37.99       29.62      3.43 o
  10   1   8       26.71       31.76      5.16 o
  -9   2   8        1.91        1.64      8.60 o
  -8   2   8      117.02      132.07      6.58 o
  -7   2   8       81.46       90.88      5.30 o
  -6   2   8       94.99       89.58      6.17 o
  -5   2   8       40.60       43.78      3.71 o
  -4   2   8       34.12       38.79      5.17 o
  -3   2   8      194.61      164.81      5.63 o
  -2   2   8      879.55      819.87     16.12 o
  -1   2   8      336.14      321.40     10.13 o
   0   2   8     2542.25     2670.67     41.36 o
   1   2   8       94.68      100.66      3.09 o
   2   2   8      262.48      274.55      4.24 o
   3   2   8       78.40       80.39      1.92 o
   4   2   8      107.76      117.77      3.08 o
   5   2   8       27.73       23.95      2.32 o
   6   2   8        0.91        9.84      2.09 o
   7   2   8       25.01       14.58      3.34 o
   8   2   8        7.54       -0.49      2.74 o
   9   2   8        0.17       -3.19      3.19 o
  10   2   8        0.03       -0.82      3.45 o
  -9   3   8        0.01        7.79      4.54 o
  -8   3   8        3.71       11.40      4.07 o
  -7   3   8       63.85       66.69      4.41 o
  -6   3   8        9.99        5.89      3.81 o
  -5   3   8      653.87      600.64     21.27 o
  -4   3   8      210.80      203.67      7.72 o
  -3   3   8      119.65      116.98      4.26 o
  -2   3   8      380.20      401.58      7.53 o
  -1   3   8     1166.65     1135.37     18.09 o
   0   3   8     1253.44     1326.94     20.88 o
   1   3   8      337.94      311.31      4.97 o
   2   3   8      501.32      489.25      6.78 o
   3   3   8       32.77       28.97      1.24 o
   4   3   8       50.95       45.04      2.30 o
   5   3   8       42.30       48.61      2.22 o
   6   3   8      131.55      123.00      3.44 o
   7   3   8       15.74       13.38      2.17 o
   8   3   8       16.67       17.81      2.56 o
   9   3   8        7.49        8.37      3.27 o
  10   3   8        5.37        0.55      3.58 o
  -9   4   8       22.50       37.64      5.26 o
  -8   4   8       22.50       27.60      4.57 o
  -7   4   8       50.05       50.13      4.39 o
  -6   4   8        2.37        2.52      3.25 o
  -5   4   8       82.35       73.45      4.67 o
  -4   4   8       16.34       10.38      2.78 o
  -3   4   8      618.95      581.78     13.44 o
  -2   4   8      253.04      250.22      9.19 o
  -1   4   8      186.10      175.25      4.74 o
   0   4   8       72.73       78.97      4.01 o
   1   4   8       59.59       58.23      2.20 o
   2   4   8     1217.66     1277.34     16.36 o
   3   4   8        5.29        1.11      1.14 o
   4   4   8      115.61      130.30      2.99 o
   5   4   8      230.38      218.08      3.62 o
   6   4   8       21.90       18.95      1.96 o
   7   4   8      181.71      164.96      4.39 o
   8   4   8        0.52       -2.40      2.40 o
   9   4   8        0.13       -2.93      2.93 o
  10   4   8       16.36       15.55      3.70 o
  -8   5   8        2.13       11.52      4.91 o
  -7   5   8       23.38       18.37      4.16 o
  -6   5   8       30.98       34.73      4.38 o
  -5   5   8      139.71      141.02      6.16 o
  -4   5   8        0.23       -0.99      2.73 o
  -3   5   8      422.27      375.21      9.05 o
  -2   5   8      520.73      468.96     11.93 o
  -1   5   8      126.60      123.19      5.66 o
   0   5   8      703.53      706.60     13.82 o
   1   5   8      134.04      137.22      3.10 o
   2   5   8      475.04      486.35      6.96 o
   3   5   8      382.23      383.45      4.81 o
   4   5   8      446.09      446.74      6.13 o
   5   5   8      349.81      331.52      5.01 o
   6   5   8        2.47        8.90      1.87 o
   7   5   8        0.72       -0.30      2.31 o
   8   5   8        0.12       -2.52      2.52 o
   9   5   8       52.26       48.40      3.52 o
  10   5   8       18.54       21.10      4.91 o
  -8   6   8        2.58        3.74      4.80 o
  -7   6   8       37.04       50.77      5.02 o
  -6   6   8       14.22       14.02      4.08 o
  -5   6   8       74.17       79.36      5.00 o
  -4   6   8       76.66       92.02      5.24 o
  -3   6   8      265.84      269.00      8.44 o
  -2   6   8       52.20       48.13      4.15 o
  -1   6   8      156.74      149.72      6.74 o
   0   6   8       90.49       98.16      4.02 o
   1   6   8      110.21      110.13      3.21 o
   2   6   8     1081.89     1035.66     12.74 o
   3   6   8       64.96       72.19      4.24 o
   4   6   8       83.27       88.25      2.97 o
   5   6   8      267.08      269.78      4.75 o
   6   6   8       13.43        9.66      2.46 o
   7   6   8      236.59      241.58      6.37 o
   8   6   8       18.86       20.65      2.72 o
   9   6   8       11.73       12.42      3.51 o
  10   6   8       24.82       26.95      4.03 o
  -7   7   8        0.98        2.93      4.67 o
  -6   7   8        2.34        3.19      5.77 o
  -5   7   8       80.22       82.49      5.23 o
  -4   7   8       10.83       13.91      4.06 o
  -3   7   8      206.57      213.14      7.92 o
  -2   7   8       96.62       93.94      5.78 o
  -1   7   8       10.45       10.58      3.80 o
   0   7   8     1967.72     1834.31     30.05 o
   1   7   8      124.59      131.78      3.91 o
   2   7   8       14.54       16.49      2.30 o
   3   7   8      192.42      203.07      4.98 o
   4   7   8      224.28      210.11      4.11 o
   5   7   8       79.50       80.06      5.08 o
   6   7   8       61.43       67.75      3.89 o
   7   7   8       39.50       41.35      3.06 o
   8   7   8       31.00       39.30      3.28 o
   9   7   8        7.30       13.76      3.70 o
  -7   8   8        1.15        9.58      6.29 o
  -6   8   8        0.00        0.35      5.17 o
  -5   8   8       46.62       50.38      5.70 o
  -4   8   8       23.30       25.02      4.67 o
  -3   8   8       60.38       62.01      5.06 o
  -2   8   8        8.27       13.83      5.21 o
  -1   8   8       48.19       56.93      7.03 o
   0   8   8      905.27      875.98     15.32 o
   1   8   8      231.59      227.03      7.32 o
   2   8   8      338.41      322.95      6.28 o
   3   8   8        4.23        1.36      1.82 o
   4   8   8      155.86      170.75      4.32 o
   5   8   8        0.04       -1.04      2.49 o
   6   8   8        0.06       -0.65      2.84 o
   7   8   8       61.98       55.27      3.38 o
   8   8   8        4.65       -2.74      3.89 o
   9   8   8       80.58       90.41      6.93 o
  -6   9   8        3.55        7.49     11.80 o
  -5   9   8       36.52       48.18     10.39 o
  -4   9   8        4.51       12.24      4.81 o
  -3   9   8      153.77      154.97      7.87 o
  -2   9   8       55.84       51.30      5.26 o
  -1   9   8      268.80      264.40      8.90 o
   0   9   8       99.31      114.59      4.48 o
   1   9   8      395.44      411.39      8.65 o
   2   9   8      136.21      143.51      4.60 o
   3   9   8       19.06       17.72      2.77 o
   4   9   8       22.01       22.39      2.69 o
   5   9   8      181.48      192.98      8.18 o
   6   9   8       10.22       12.18      3.20 o
   7   9   8       27.47       30.26      3.81 o
   8   9   8        0.71        1.46      3.61 o
  -5  10   8       28.71       31.56      6.36 o
  -4  10   8        1.50       17.00      5.67 o
  -3  10   8       20.19       23.76     10.32 o
  -2  10   8       11.11       21.56      7.68 o
  -1  10   8       11.10       13.83      4.77 o
   0  10   8        6.85        6.49      2.91 o
   1  10   8      142.83      140.37      5.21 o
   2  10   8       42.45       42.16      3.12 o
   3  10   8      122.47      124.81      5.07 o
   4  10   8      108.58      110.51      3.89 o
   5  10   8        0.02        1.03      3.05 o
   6  10   8       33.14       28.49      3.69 o
   7  10   8        0.55        1.42      4.27 o
   8  10   8        4.70       -0.61      3.64 o
  -4  11   8        3.57       -1.85      5.98 o
  -3  11   8        6.31       16.94     10.04 o
  -2  11   8       36.66       44.46      6.49 o
  -1  11   8       29.44       26.44      5.08 o
   0  11   8        5.96        6.79      3.14 o
   1  11   8        0.57       -1.96      3.21 o
   2  11   8       55.29       60.46      3.49 o
   3  11   8        8.52        3.24      6.58 o
   4  11   8       74.37       83.48      6.21 o
   5  11   8        0.01        4.27      3.01 o
   6  11   8       12.21       13.98      3.65 o
   7  11   8       22.45       26.81      5.90 o
  -2  12   8       29.97       40.60     11.63 o
  -1  12   8        0.04        0.19      5.30 o
   0  12   8       93.95      100.13      5.77 o
   1  12   8        0.11       -0.40      3.50 o
   2  12   8       84.78       99.56      6.18 o
   3  12   8       21.46       25.37      6.08 o
   4  12   8        5.86        5.14      9.50 o
   5  12   8       34.08       29.94     12.04 o
   1  13   8       15.49       14.56      3.91 o
   2  13   8       15.35        9.19      6.96 o
   3  13   8        0.14       -2.73      5.33 o
  -4 -12   9        0.02       15.40      6.42 o
  -3 -12   9        5.58       11.49      5.18 o
  -2 -12   9        5.12        2.10      8.21 o
  -1 -12   9        0.00       -2.32      3.29 o
   0 -12   9        0.14       -3.56      3.74 o
   1 -12   9       35.06       37.10      4.32 o
  -5 -11   9        1.27        3.59      7.44 o
  -4 -11   9      199.55      200.67     13.34 o
  -3 -11   9        2.25       10.49      4.74 o
  -2 -11   9       51.23       44.10      7.18 o
  -1 -11   9       89.09       90.10      5.51 o
   0 -11   9        4.76        4.17      3.29 o
   1 -11   9       59.57       64.17      4.22 o
   2 -11   9        4.87        1.03      3.60 o
   3 -11   9        5.28        4.63      3.81 o
  -7 -10   9        3.39        4.36      7.44 o
  -6 -10   9      231.23      215.29     13.34 o
  -5 -10   9      113.52      100.08     10.52 o
  -4 -10   9       32.26       36.18      7.44 o
  -3 -10   9       56.11       56.29      5.06 o
  -2 -10   9       28.03       27.73      4.44 o
  -1 -10   9       14.58       13.53      2.50 o
   0 -10   9        0.32        1.23      3.01 o
   1 -10   9       26.85       28.73      3.45 o
   2 -10   9       43.25       39.46      4.61 o
   3 -10   9        5.67        4.52      3.55 o
   4 -10   9        4.60        3.29      3.73 o
  -7  -9   9       18.06       28.48      7.44 o
  -6  -9   9        3.92        9.75      6.42 o
  -5  -9   9       28.31       30.02      6.93 o
  -4  -9   9      122.84      129.84     10.26 o
  -3  -9   9        3.45       -0.76      4.17 o
  -2  -9   9       95.34      117.52      6.83 o
  -1  -9   9       10.47       16.46      2.17 o
   0  -9   9        0.46        0.15      2.43 o
   1  -9   9      125.66      113.92      6.17 o
   2  -9   9       20.90       15.51      3.20 o
   3  -9   9       73.11       72.88      3.66 o
   4  -9   9      236.02      239.12      6.26 o
   5  -9   9        4.19        4.49      3.70 o
  -8  -8   9       43.09       48.02      7.57 o
  -7  -8   9       48.29       47.30     11.03 o
  -6  -8   9       65.36       91.59      9.75 o
  -5  -8   9       36.85       43.24      6.42 o
  -4  -8   9      165.84      190.66     12.06 o
  -3  -8   9       12.63       11.78      8.08 o
  -2  -8   9       55.33       51.49      4.25 o
  -1  -8   9      607.51      621.26      9.67 o
   0  -8   9        0.10        4.04      2.17 o
   1  -8   9      129.59      120.67      4.73 o
   2  -8   9       80.39       96.83      4.39 o
   3  -8   9       25.21       27.85      2.94 o
   4  -8   9      134.53      134.63      4.96 o
   5  -8   9       18.41       15.25      3.00 o
   6  -8   9       73.84       69.31      4.48 o
  -9  -7   9       19.84       25.54      9.49 o
  -8  -7   9      135.93      153.27      8.94 o
  -7  -7   9       16.84       24.67      7.31 o
  -6  -7   9      109.15      116.38     10.14 o
  -5  -7   9      271.42      277.80     12.83 o
  -4  -7   9        8.64       10.21      3.12 o
  -3  -7   9      228.21      241.26     10.69 o
  -2  -7   9        1.19        4.63      3.27 o
  -1  -7   9        0.03        3.80      1.22 o
   0  -7   9        5.86        2.17      1.90 o
   1  -7   9      373.06      386.80      7.06 o
   2  -7   9        6.44        5.35      2.45 o
   3  -7   9       92.64       93.61      4.17 o
   4  -7   9      110.89      109.98      5.00 o
   5  -7   9      145.78      143.75      5.42 o
   6  -7   9      352.58      362.30      9.56 o
   7  -7   9        6.38        2.30      3.93 o
  -9  -6   9        2.72        7.25      5.59 o
  -8  -6   9      262.96      242.61     10.28 o
  -7  -6   9        5.19       13.76      4.89 o
  -6  -6   9      691.11      676.39     22.97 o
  -5  -6   9       81.59       83.92      5.14 o
  -4  -6   9      705.06      653.55     13.96 o
  -3  -6   9       76.96      112.27     18.35 o
  -2  -6   9      131.59      123.58      4.41 o
  -1  -6   9      402.46      436.85     11.10 o
   0  -6   9        1.89        0.66      1.58 o
   1  -6   9      419.71      424.87      7.39 o
   2  -6   9        0.68        8.32      2.19 o
   3  -6   9      112.47      101.72      4.15 o
   4  -6   9      157.85      165.34      5.05 o
   5  -6   9        2.82        1.95      2.50 o
   6  -6   9       25.20       25.75      3.13 o
   7  -6   9        6.38       12.47      3.58 o
   8  -6   9       44.75       40.88      4.14 o
  -9  -5   9        3.36        5.29      5.51 o
  -8  -5   9        2.46        9.75      5.08 o
  -7  -5   9       18.62       31.60      5.65 o
  -6  -5   9     2619.48     2488.29     60.90 o
  -5  -5   9      132.88      126.62      8.80 o
  -4  -5   9      139.55      134.99      5.38 o
  -3  -5   9       46.12       37.35      3.27 o
  -2  -5   9       15.62       18.55      2.24 o
  -1  -5   9      251.96      207.16      6.78 o
   0  -5   9       11.92       12.02      1.43 o
   1  -5   9        0.34       12.28      3.99 o
   2  -5   9      101.83      101.84      3.48 o
   3  -5   9      477.65      512.70      9.67 o
   4  -5   9      133.28      123.83      4.30 o
   5  -5   9      284.87      265.36      6.00 o
   6  -5   9       32.04       27.52      3.02 o
   7  -5   9        8.99        2.70      3.04 o
   8  -5   9      143.25      154.53      9.85 o
  -9  -4   9       38.20       39.72     11.93 o
  -8  -4   9      345.79      347.35     12.70 o
  -7  -4   9       11.39        9.69      4.23 o
  -6  -4   9      224.30      207.03      8.18 o
  -5  -4   9      128.07      111.71      5.29 o
  -4  -4   9       14.67       20.02      4.11 o
  -3  -4   9      229.93      232.55      6.74 o
  -2  -4   9      773.57      771.44     15.94 o
  -1  -4   9       45.74       49.08      5.06 o
   0  -4   9        1.08        0.11      2.45 o
   1  -4   9      370.31      316.43      4.53 o
   2  -4   9        1.71        0.01      1.77 o
   3  -4   9       66.74       63.99      2.59 o
   4  -4   9      502.51      510.49      8.00 o
   5  -4   9      151.29      143.65      4.81 o
   6  -4   9      103.99      112.72      4.59 o
   7  -4   9       96.04       92.63      4.32 o
   8  -4   9      145.04      148.38      5.77 o
   9  -4   9        1.51        5.26      3.73 o
 -10  -3   9       19.25       25.07      7.70 o
  -9  -3   9       90.75      110.63      8.16 o
  -8  -3   9       30.55       36.21      6.16 o
  -7  -3   9        2.53        5.13      6.54 o
  -6  -3   9      544.62      525.63     15.11 o
  -5  -3   9      217.72      185.03      6.05 o
  -4  -3   9     2155.20     2001.03     38.79 o
  -3  -3   9      179.02      216.94      7.96 o
  -2  -3   9      174.50      189.36      5.71 o
  -1  -3   9      110.93      109.49      3.73 o
   0  -3   9        1.85        2.16      2.09 o
   1  -3   9      170.06      146.69      2.91 o
   2  -3   9      450.73      425.26      5.78 o
   3  -3   9        8.40       10.16      1.94 o
   4  -3   9      241.57      217.61      4.42 o
   5  -3   9      110.82      100.40      4.21 o
   6  -3   9     1756.52     1705.32     35.94 o
   7  -3   9       75.07       71.85      3.55 o
   8  -3   9       68.33       66.89      3.97 o
   9  -3   9        1.57        5.83      3.56 o
 -10  -2   9        9.92       14.63      5.67 o
  -9  -2   9        6.37        6.97      4.95 o
  -8  -2   9       42.82       43.34      7.95 o
  -7  -2   9       20.66       19.27      3.82 o
  -6  -2   9      289.94      301.73      9.92 o
  -5  -2   9       65.81       49.54      3.06 o
  -4  -2   9      113.59      125.09      4.70 o
  -3  -2   9      321.86      287.63      5.82 o
  -2  -2   9      275.17      263.49      5.48 o
  -1  -2   9      161.10      133.47      5.22 o
   0  -2   9       46.26       45.64      2.56 o
   1  -2   9       30.21       43.69      6.55 o
   2  -2   9      115.04      133.15      2.50 o
   3  -2   9      870.30      896.36     12.54 o
   4  -2   9       75.88       81.84      3.50 o
   5  -2   9        8.55        9.32      2.33 o
   6  -2   9     2147.21     2103.52     30.84 o
   7  -2   9        4.03        9.11      2.69 o
   8  -2   9      340.41      344.78      8.02 o
   9  -2   9       14.16       20.97      3.67 o
 -10  -1   9        7.87        7.98      5.41 o
  -9  -1   9        8.58        8.81      4.77 o
  -8  -1   9      105.74      118.04      7.46 o
  -7  -1   9      115.91      120.02      6.87 o
  -6  -1   9      123.50      119.59      6.29 o
  -5  -1   9      217.10      207.13      6.15 o
  -4  -1   9      350.65      375.96     12.78 o
  -3  -1   9        9.98       12.86      3.64 o
  -2  -1   9     2012.06     1996.79     32.86 o
  -1  -1   9      596.43      568.98     11.19 o
   0  -1   9        0.01        0.69      2.33 o
   1  -1   9      809.75      737.34     11.28 o
   2  -1   9      103.62      109.64      2.02 o
   3  -1   9      210.15      212.53      3.41 o
   4  -1   9     1857.69     1782.64     23.07 o
   5  -1   9       45.82       47.23      2.90 o
   6  -1   9      658.38      655.20     10.75 o
   7  -1   9       92.44       84.93      4.12 o
   8  -1   9      122.93      135.42      4.88 o
   9  -1   9        1.61        6.71      3.49 o
  10  -1   9        6.75        2.07      3.69 o
  -9   0   9       25.14       26.85      5.18 o
  -8   0   9        0.43        4.53      6.03 o
  -7   0   9        3.19        2.11      3.46 o
  -6   0   9      179.41      190.82      7.33 o
  -5   0   9       53.22       53.55      3.49 o
  -4   0   9     1007.72      911.10     20.18 o
  -3   0   9      346.94      392.26     10.03 o
  -2   0   9      436.62      454.51     10.76 o
  -1   0   9       52.79       47.06      3.19 o
   0   0   9        3.72        3.02      1.53 o
   1   0   9      107.66      122.35      4.37 o
   2   0   9     1214.78     1167.48     14.66 o
   3   0   9      825.11      837.83      9.31 o
   4   0   9      194.39      203.28      3.85 o
   5   0   9      624.99      608.47      8.11 o
   6   0   9      101.18       79.65      3.26 o
   7   0   9        1.13        1.65      2.26 o
   8   0   9      265.09      261.41      6.14 o
   9   0   9        3.20        5.14      3.34 o
  10   0   9       71.32       66.87      4.74 o
  -9   1   9       34.49       40.34      5.58 o
  -8   1   9       46.68       45.61      4.97 o
  -7   1   9        0.73       -0.84      3.18 o
  -6   1   9       70.31       58.66      4.26 o
  -5   1   9        6.81        4.08      2.10 o
  -4   1   9       19.79       19.48      3.77 o
  -3   1   9        9.86        4.26      3.14 o
  -2   1   9       31.60       26.95      3.06 o
  -1   1   9      184.95      149.83      6.83 o
   0   1   9       18.88       16.64      1.48 o
   1   1   9      506.01      456.75      7.17 o
   2   1   9      248.91      246.04      4.34 o
   3   1   9      521.13      539.78      5.99 o
   4   1   9        0.05       -1.52      1.52 o
   5   1   9      217.77      210.07      4.07 o
   6   1   9      309.61      310.14      5.38 o
   7   1   9        6.95        5.38      2.31 o
   8   1   9      270.33      257.61      5.54 o
   9   1   9       86.05       95.77      6.61 o
  10   1   9        2.74        7.54      3.58 o
  -9   2   9        6.95       18.56      5.20 o
  -8   2   9        2.14        8.88      3.96 o
  -7   2   9       62.59       77.50      5.09 o
  -6   2   9        0.18       -1.64      2.82 o
  -5   2   9      145.79      116.39      4.93 o
  -4   2   9      102.40       96.13      8.72 o
  -3   2   9       38.52       46.90      3.73 o
  -2   2   9      328.92      285.28      7.40 o
  -1   2   9        0.39        5.39      1.80 o
   0   2   9       34.82       37.18      1.97 o
   1   2   9       47.05       40.45      2.07 o
   2   2   9      207.04      176.26      3.30 o
   3   2   9        1.92       13.99      2.73 o
   4   2   9     1209.38     1197.90     13.52 o
   5   2   9      377.04      391.91      5.49 o
   6   2   9      295.24      305.10      5.36 o
   7   2   9       14.74       10.64      2.30 o
   8   2   9       18.28        4.73      2.55 o
   9   2   9        5.10       -2.98      2.98 o
  10   2   9       77.61       70.89      4.33 o
  -9   3   9       92.99      126.12      8.86 o
  -8   3   9        2.97        5.29      4.44 o
  -7   3   9        7.27        4.95      3.50 o
  -6   3   9       34.10       39.77      3.56 o
  -5   3   9       36.93       34.62      5.26 o
  -4   3   9       19.64       13.95      2.29 o
  -2   3   9      324.15      320.51      7.11 o
  -1   3   9     1106.80     1124.09     17.93 o
   0   3   9        7.14        9.09      1.67 o
   1   3   9      233.67      273.59      4.81 o
   2   3   9      127.86      107.96      2.80 o
   3   3   9       78.57       63.50      1.86 o
   4   3   9       32.44       40.17      1.76 o
   5   3   9      102.95       90.66      3.51 o
   6   3   9       89.24       84.02      3.15 o
   7   3   9      127.15      112.06      3.59 o
   8   3   9      201.97      198.86      4.72 o
   9   3   9       27.66       22.29      3.26 o
  10   3   9        1.00       -1.67      3.52 o
  -9   4   9       50.39       54.53      5.42 o
  -8   4   9        7.78        9.69      4.41 o
  -7   4   9        0.16       -1.46      3.65 o
  -6   4   9        4.90        4.17      4.73 o
  -5   4   9        0.00        6.36      3.62 o
  -4   4   9      160.20      136.99      5.19 o
  -3   4   9     1236.46     1109.23     24.84 o
  -2   4   9       79.36       79.31      3.86 o
  -1   4   9       32.37       44.30      2.68 o
   0   4   9       98.59       99.82      6.07 o
   1   4   9      456.83      445.32      6.30 o
   2   4   9      250.42      274.40      4.48 o
   3   4   9      307.38      347.49      4.30 o
   4   4   9       11.42       13.17      1.71 o
   5   4   9      137.66      107.82      3.26 o
   6   4   9       90.25       79.29      3.02 o
   7   4   9       26.55       20.24      2.22 o
   8   4   9        6.73        3.33      2.53 o
   9   4   9        3.10        2.07      3.13 o
  10   4   9       20.65       18.31      4.38 o
  -8   5   9        2.72       12.73      4.72 o
  -7   5   9        2.78        9.07      4.22 o
  -6   5   9       41.57       48.49      4.60 o
  -5   5   9       20.31       20.81      3.63 o
  -4   5   9        0.13       -1.75      2.83 o
  -3   5   9      194.05      198.59      6.95 o
  -2   5   9      245.84      209.19      7.34 o
  -1   5   9      438.65      481.34     14.22 o
   0   5   9       11.21        9.48      2.65 o
   1   5   9      602.11      617.79      8.47 o
   2   5   9      296.64      303.22      5.63 o
   3   5   9      544.73      495.14      6.37 o
   4   5   9        0.23        2.54      1.61 o
   5   5   9      415.22      398.86      6.00 o
   6   5   9        0.31        3.52      2.05 o
   7   5   9       11.00       11.87      2.41 o
   8   5   9       67.80       72.29      3.31 o
   9   5   9       12.32       12.00      3.26 o
  10   5   9       16.86       18.02      3.97 o
  -8   6   9        1.82        0.88     11.34 o
  -7   6   9       26.76       33.18      5.46 o
  -6   6   9       17.58       22.12      4.22 o
  -5   6   9        0.13        0.04      3.43 o
  -4   6   9       53.77       57.32      7.30 o
  -3   6   9       20.25       18.39      3.67 o
  -2   6   9      171.91      153.39      6.70 o
  -1   6   9       44.41       36.15      3.97 o
   0   6   9       22.18       12.70      3.13 o
   1   6   9        9.42       21.13      2.27 o
   2   6   9      163.88      146.95      3.66 o
   3   6   9     1170.11     1156.98     14.49 o
   4   6   9       98.61      100.47      2.90 o
   5   6   9        1.28        4.77      1.82 o
   6   6   9        6.92        9.51      2.51 o
   7   6   9        0.08        2.20      2.55 o
   8   6   9        8.13        6.68      2.90 o
   9   6   9        0.26       -0.67      3.20 o
  -7   7   9       11.30        7.96      5.99 o
  -6   7   9        0.41        1.91      4.51 o
  -5   7   9        2.11        7.33      4.35 o
  -4   7   9       88.81      105.55      6.51 o
  -3   7   9        5.18        6.64      3.81 o
  -2   7   9      116.85      116.84      6.28 o
  -1   7   9        1.98        0.17      3.78 o
   0   7   9       10.69       15.30      4.13 o
   1   7   9        8.44        2.72      2.31 o
   2   7   9       49.60       46.49      3.30 o
   3   7   9       82.51       73.01      3.63 o
   4   7   9       35.64       32.79      2.04 o
   5   7   9       29.38       31.45      2.78 o
   6   7   9       44.36       43.34      3.27 o
   7   7   9        8.24        6.72      3.13 o
   8   7   9        0.11       -0.01      3.87 o
   9   7   9      113.49      117.41      5.69 o
  -6   8   9       16.19       21.92      7.06 o
  -5   8   9       10.07       10.89      4.87 o
  -4   8   9       61.35       59.96      6.07 o
  -3   8   9        0.50        6.88      6.54 o
  -2   8   9       66.30       76.80      5.92 o
  -1   8   9      123.12      132.15      7.19 o
   0   8   9        0.22        2.58      2.31 o
   1   8   9       22.27       21.69      2.74 o
   2   8   9      138.75      115.99      3.97 o
   3   8   9        9.74        9.67      2.48 o
   4   8   9       65.33       69.75      2.90 o
   5   8   9      169.35      193.88      5.05 o
   6   8   9       29.92       31.46      3.26 o
   7   8   9        1.29       -1.74      4.40 o
   8   8   9        0.05       -3.87      3.87 o
   9   8   9        8.55       15.76      4.42 o
  -5   9   9        0.52        7.32      5.09 o
  -4   9   9        0.83        5.69      6.66 o
  -3   9   9       18.66       35.46      9.51 o
  -2   9   9       24.62       27.05      5.84 o
  -1   9   9      205.39      181.05      8.21 o
   0   9   9        2.26        1.46      2.20 o
   1   9   9      128.99      119.07      4.71 o
   2   9   9      125.48      113.16      4.98 o
   3   9   9       50.24       53.32      3.12 o
   4   9   9        7.54        8.88      2.19 o
   5   9   9       40.30       34.93      2.92 o
   6   9   9       19.78       25.75      3.45 o
   7   9   9        5.79        4.48      3.49 o
   8   9   9       22.46       25.79      3.89 o
  -5  10   9        2.07       20.02     11.80 o
  -4  10   9        0.42        7.39      7.33 o
  -3  10   9      126.90      129.99     13.28 o
  -2  10   9       64.70       68.46     12.99 o
  -1  10   9       23.49       25.82      6.63 o
   0  10   9        1.30        0.95      2.36 o
   1  10   9       60.84       55.24      3.51 o
   2  10   9      128.26      132.22      5.29 o
   3  10   9        0.20        1.85      2.84 o
   4  10   9       73.80       78.91      5.15 o
   5  10   9        0.49       -4.68      4.68 o
   6  10   9        0.77       -3.31      3.31 o
   7  10   9        5.88        2.43      3.90 o
  -3  11   9       46.23       52.51     10.39 o
  -2  11   9        1.41       -1.90      7.66 o
  -1  11   9        0.22        4.08      8.17 o
   0  11   9        8.11        8.97      2.68 o
   1  11   9        4.62       11.16      3.17 o
   2  11   9        3.33        8.03      3.48 o
   3  11   9      187.95      201.78     10.66 o
   4  11   9       10.02        6.12      5.67 o
   5  11   9       65.37       65.44      5.53 o
   6  11   9       13.83       11.40      7.30 o
  -2  12   9        2.84       12.57     11.55 o
  -1  12   9       13.69       27.72      9.50 o
   0  12   9        5.92        2.34      5.12 o
   1  12   9        0.13        6.45      5.39 o
   2  12   9       49.45       44.16      4.10 o
   3  12   9      193.60      221.51     15.04 o
   4  12   9       35.06       35.89      5.90 o
   5  12   9       13.61       13.57      7.26 o
  -2 -12  10        6.06        3.58      5.22 o
  -1 -12  10        3.78        5.39      6.93 o
  -5 -11  10       58.47       52.09      8.72 o
  -4 -11  10        0.12       -0.77      7.44 o
  -3 -11  10       58.44       55.43      5.61 o
  -2 -11  10        0.37        3.12      4.62 o
  -1 -11  10       68.68       67.12      4.37 o
   0 -11  10        1.57        3.83      3.25 o
   1 -11  10       40.95       38.92      3.81 o
   2 -11  10       14.51       11.82      3.73 o
  -6 -10  10        0.06        1.03      7.18 o
  -5 -10  10       31.51       26.43      7.44 o
  -4 -10  10       10.93       12.57      7.18 o
  -3 -10  10        6.31        8.72      7.18 o
  -2 -10  10      122.24      139.39      7.40 o
  -1 -10  10       56.55       70.49      5.18 o
   0 -10  10      154.81      168.87      6.52 o
   1 -10  10       91.43       87.85      4.55 o
   2 -10  10        8.44        4.88      3.45 o
   3 -10  10       40.21       35.52      4.00 o
   4 -10  10       42.19       31.51      4.12 o
  -7  -9  10       22.50       28.48      7.70 o
  -6  -9  10        3.21        7.18      7.18 o
  -5  -9  10        0.59       -0.77      6.67 o
  -4  -9  10       76.78       62.36      7.70 o
  -3  -9  10       63.13       48.70      4.89 o
  -2  -9  10       24.10       24.59      4.25 o
  -1  -9  10        3.32        4.06      2.41 o
   0  -9  10      284.61      274.00      5.62 o
   1  -9  10       12.49       10.93      3.01 o
   2  -9  10      234.70      247.01      8.87 o
   3  -9  10        2.32       -3.27      3.27 o
   4  -9  10        6.06        3.73      3.50 o
   5  -9  10       87.18       94.21      5.89 o
  -8  -8  10        2.75        6.63      7.06 o
  -7  -8  10       17.73       20.77      6.16 o
  -6  -8  10        0.72        2.97      4.93 o
  -5  -8  10       33.35       40.53      5.18 o
  -4  -8  10      110.27       82.37      8.98 o
  -3  -8  10       61.13       39.23      4.44 o
  -2  -8  10      647.02      649.55     15.29 o
  -1  -8  10       28.97       30.11      4.07 o
   0  -8  10      192.21      210.33      4.73 o
   1  -8  10       51.71       48.85      3.27 o
   2  -8  10       50.33       52.80      4.28 o
   3  -8  10       38.27       38.69      3.58 o
   4  -8  10       20.33       20.85      3.53 o
   5  -8  10       45.84       53.29      3.72 o
   6  -8  10        0.43       -2.80      4.16 o
  -8  -7  10       24.46       34.69      7.83 o
  -7  -7  10       17.73       24.35      5.32 o
  -6  -7  10       10.24        8.72      4.65 o
  -5  -7  10       33.88       29.89      5.39 o
  -4  -7  10       23.65       32.47      4.50 o
  -3  -7  10        0.31        2.18      3.09 o
  -2  -7  10      119.58      113.95      6.80 o
  -1  -7  10      235.40      226.25      7.52 o
   0  -7  10       19.14       23.07      1.81 o
   1  -7  10       46.04       45.85      2.95 o
   2  -7  10      749.19      740.67     18.97 o
   3  -7  10       65.21       48.73      3.06 o
   4  -7  10       78.14       77.69      3.78 o
   5  -7  10       17.52       16.13      2.87 o
   6  -7  10        1.03        6.07      3.27 o
   7  -7  10       18.76       17.16      3.91 o
  -9  -6  10        0.83        5.19      5.63 o
  -8  -6  10        1.16        2.60      5.21 o
  -7  -6  10      113.25      102.25      7.60 o
  -6  -6  10        0.01        9.21      4.51 o
  -5  -6  10       52.34       42.46      5.53 o
  -4  -6  10       71.81       60.45      3.78 o
  -3  -6  10        2.35        4.25      2.89 o
  -2  -6  10       52.76       49.13      4.26 o
  -1  -6  10      149.83      130.11     13.22 o
   0  -6  10      482.88      504.64      9.53 o
   1  -6  10      326.60      281.34      6.35 o
   2  -6  10      130.93      140.88      4.03 o
   3  -6  10      126.21      119.82      4.44 o
   4  -6  10       71.32       53.98      3.12 o
   5  -6  10       30.41       36.93      2.84 o
   6  -6  10        1.74        2.36      3.04 o
   7  -6  10       23.63       34.73      3.91 o
  -9  -5  10        8.85       17.11     11.29 o
  -8  -5  10      251.22      272.80     10.95 o
  -7  -5  10        7.88       18.12      4.82 o
  -6  -5  10        0.23       19.52      7.83 o
  -5  -5  10        4.89        6.45      3.09 o
  -4  -5  10       26.51       21.09      3.15 o
  -3  -5  10        1.43       -2.43      3.60 o
  -2  -5  10      250.73      268.59     12.70 o
  -1  -5  10        0.94       -2.06      2.57 o
   0  -5  10      853.94      804.09     17.63 o
   1  -5  10      234.50      197.67      3.64 o
   2  -5  10       23.83       27.64      2.07 o
   3  -5  10        3.06        7.48      2.35 o
   4  -5  10       15.79       23.62      2.72 o
   5  -5  10       59.97       51.93      3.21 o
   6  -5  10        0.21        2.24      2.88 o
   7  -5  10       83.42       78.75      3.91 o
   8  -5  10        6.25        4.36      3.67 o
  -9  -4  10        0.03        6.04      5.31 o
  -8  -4  10       75.07       62.77      5.94 o
  -7  -4  10        3.89        6.02      4.26 o
  -6  -4  10      138.13      145.29      8.18 o
  -5  -4  10       15.65       19.29      3.17 o
  -4  -4  10      946.87      986.35     28.05 o
  -3  -4  10      103.45       95.85      4.92 o
  -2  -4  10      231.86      218.91      6.68 o
  -1  -4  10        3.19        4.09      2.20 o
   0  -4  10        2.90        2.92      2.70 o
   1  -4  10       72.52       85.19      2.88 o
   2  -4  10      310.23      334.68      5.75 o
   3  -4  10       17.68       17.91      2.16 o
   4  -4  10      149.10      136.10      4.00 o
   5  -4  10       11.99       12.26      2.69 o
   6  -4  10       68.46       55.34      3.23 o
   7  -4  10        0.07        3.09      2.96 o
   8  -4  10       12.40       16.16      3.67 o
  -9  -3  10        8.54        2.60      5.28 o
  -8  -3  10        6.36       18.87      4.82 o
  -7  -3  10       43.94       37.16      4.49 o
  -6  -3  10       26.19       39.23      3.70 o
  -5  -3  10        0.52       -1.78      2.70 o
  -4  -3  10      463.09      481.35     15.43 o
  -3  -3  10      204.70      194.16      6.11 o
  -2  -3  10        0.16        4.75      2.89 o
  -1  -3  10      106.87      115.26      5.91 o
   0  -3  10     1689.82     1805.38     31.08 o
   1  -3  10       59.65       67.52      3.13 o
   2  -3  10      303.33      288.45      4.35 o
   3  -3  10       20.70       21.16      2.10 o
   4  -3  10        8.42        1.92      2.03 o
   5  -3  10      217.92      233.72      5.52 o
   6  -3  10        0.04       10.01      2.73 o
   7  -3  10       66.22       59.12      3.48 o
   8  -3  10       22.20       20.22      3.30 o
   9  -3  10       15.06       18.94      3.81 o
  -9  -2  10        0.99        2.44      4.97 o
  -8  -2  10       13.60       23.92      4.69 o
  -7  -2  10      220.83      211.25      8.62 o
  -6  -2  10        0.42        3.56      3.49 o
  -5  -2  10      436.95      409.45      9.72 o
  -4  -2  10       70.76       51.06      5.39 o
  -3  -2  10      152.50      141.87     10.05 o
  -2  -2  10     1024.04      968.69     16.58 o
  -1  -2  10        2.69        2.49      2.70 o
   0  -2  10       19.35       29.51      2.54 o
   1  -2  10        3.14        9.02      4.35 o
   2  -2  10       10.55       22.71      1.42 o
   3  -2  10       17.86       16.34      1.70 o
   4  -2  10     1718.62     1768.55     23.90 o
   5  -2  10        3.36        7.73      2.37 o
   6  -2  10        4.73       17.47      2.66 o
   7  -2  10       31.29       29.26      3.04 o
   8  -2  10       96.61       89.45      6.59 o
   9  -2  10        0.45       -0.41      3.52 o
  -9  -1  10        7.87       20.90      9.88 o
  -8  -1  10        8.46       18.53      4.36 o
  -7  -1  10        2.67        4.17      3.65 o
  -6  -1  10        9.32       19.38      3.32 o
  -5  -1  10      139.44      124.33      6.26 o
  -4  -1  10       37.97       26.73      1.68 o
  -3  -1  10        0.18       -0.44      2.04 o
  -2  -1  10      323.68      294.27      5.85 o
  -1  -1  10      333.89      307.03      6.74 o
   0  -1  10       39.79       44.04      8.08 o
   1  -1  10       97.86      107.99      5.56 o
   2  -1  10     1990.16     1892.63     27.91 o
   3  -1  10       91.21       99.89      2.32 o
   4  -1  10      276.49      295.79      4.74 o
   5  -1  10        0.25       29.76      6.59 o
   6  -1  10      192.68      204.59      5.29 o
   7  -1  10        0.08        3.88      2.67 o
   8  -1  10      329.69      345.79      9.46 o
   9  -1  10        1.13        3.57      3.49 o
  -9   0  10        4.22        4.70      4.80 o
  -8   0  10       48.45       50.35      5.03 o
  -7   0  10      145.99      150.81      7.19 o
  -6   0  10       11.61       14.63      3.08 o
  -5   0  10      213.35      203.81      5.90 o
  -4   0  10       58.24       48.31      7.95 o
  -3   0  10      396.08      360.49      9.39 o
  -1   0  10       13.35        8.28      1.46 o
   0   0  10       23.73       14.19      2.41 o
   1   0  10       25.07       21.75      1.62 o
   2   0  10      224.34      206.29      3.70 o
   3   0  10       18.60       30.18      1.28 o
   4   0  10      107.97      106.36      4.08 o
   5   0  10      286.52      286.65      4.77 o
   6   0  10        7.35       11.98      2.24 o
   7   0  10       16.54       21.07      2.47 o
   8   0  10       58.12       51.15      3.05 o
   9   0  10        1.02       -0.13      3.43 o
  10   0  10        0.03        7.09      3.79 o
  -9   1  10        8.29       13.75      4.95 o
  -8   1  10       10.32       12.76      4.38 o
  -7   1  10        5.97       -1.97      3.52 o
  -6   1  10        0.01        0.35      2.69 o
  -5   1  10       11.45        4.10      5.35 o
  -4   1  10       79.44       92.15      6.04 o
  -3   1  10        9.54        8.51      3.43 o
  -2   1  10       83.14       84.86      4.89 o
  -1   1  10       61.09       58.24      2.38 o
   0   1  10       27.79       22.44      1.74 o
   1   1  10       74.17       72.53      3.19 o
   2   1  10       10.03        6.88      1.45 o
   3   1  10      118.01      127.33      2.51 o
   4   1  10       92.96       91.13      3.09 o
   5   1  10      524.33      489.72      6.81 o
   6   1  10       16.29       16.13      2.52 o
   7   1  10      231.35      244.10      5.20 o
   8   1  10        1.66        4.54      2.53 o
   9   1  10        3.68        0.29      3.43 o
  10   1  10      154.32      186.51      9.20 o
  -9   2  10        0.81       11.89      5.03 o
  -8   2  10        5.26        4.50      4.01 o
  -7   2  10        5.38        9.02      3.43 o
  -6   2  10        0.02       -0.16      2.71 o
  -5   2  10       14.79       21.40      2.31 o
  -4   2  10      121.57      123.05      6.03 o
  -3   2  10       59.88       56.81      4.01 o
  -2   2  10       15.14       11.81      3.70 o
  -1   2  10      126.47      118.58      3.20 o
   0   2  10       94.29      105.76      3.40 o
   1   2  10       10.43        8.61      2.42 o
   2   2  10      462.28      436.94      6.82 o
   3   2  10       42.98       46.84      2.15 o
   4   2  10      106.22      103.05      2.82 o
   5   2  10       61.73       53.16      2.03 o
   6   2  10       16.72       24.42      2.07 o
   7   2  10       41.77       30.42      2.52 o
   8   2  10        6.20       10.04      2.59 o
   9   2  10        5.81        2.84      4.26 o
  10   2  10        4.26        1.72      3.66 o
  -9   3  10        2.97       10.89      4.72 o
  -8   3  10       54.44       71.86      5.94 o
  -7   3  10       38.81       34.79      3.93 o
  -6   3  10        1.28       -1.32      3.03 o
  -5   3  10       42.10       43.71      3.09 o
  -4   3  10       54.91       61.99      6.44 o
  -3   3  10      354.39      333.01      8.95 o
  -2   3  10      207.89      208.76      5.48 o
  -1   3  10       19.90       19.18      2.39 o
   0   3  10     1420.39     1342.32     21.38 o
   1   3  10       73.87       66.53      3.96 o
   2   3  10        1.63       -1.68      1.68 o
   3   3  10       39.73       29.58      1.88 o
   4   3  10      125.16      121.72      2.99 o
   5   3  10       95.01       78.63      2.67 o
   6   3  10       18.55       23.12      2.06 o
   7   3  10      259.71      280.48      6.57 o
   8   3  10        0.16        0.86      2.54 o
   9   3  10       21.32       22.15      3.34 o
  10   3  10        8.27        1.08      4.91 o
  -8   4  10        3.22        5.73      4.27 o
  -7   4  10       75.39       76.84      5.48 o
  -6   4  10        0.49       -0.26      3.33 o
  -5   4  10      156.00      153.57      6.01 o
  -4   4  10      115.78      112.53      4.67 o
  -3   4  10       14.84       23.19      2.96 o
  -2   4  10       43.00       30.04      2.85 o
  -1   4  10       80.58       83.67      4.20 o
   0   4  10       48.34       41.97      2.95 o
   1   4  10        0.52       -1.79      2.63 o
   2   4  10      156.12      152.49      3.80 o
   3   4  10       71.65       67.26      2.70 o
   4   4  10      177.45      183.99      3.50 o
   5   4  10        1.19        6.23      1.81 o
   6   4  10        6.95        8.28      1.92 o
   7   4  10       21.96       12.06      2.15 o
   8   4  10       14.21       11.38      3.89 o
   9   4  10        3.07       -0.52      2.83 o
  10   4  10       26.71       20.61      4.53 o
  -8   5  10       10.78       20.38      9.10 o
  -7   5  10        1.14        2.94      4.14 o
  -6   5  10        2.06        6.36      3.86 o
  -5   5  10      188.40      188.30      6.80 o
  -4   5  10       10.40        7.90      3.00 o
  -3   5  10      640.27      610.83     21.94 o
  -2   5  10       24.38       27.33      3.46 o
  -1   5  10       52.20       41.77      3.32 o
   0   5  10      215.02      226.09      6.28 o
   1   5  10        5.73        3.84      1.81 o
   2   5  10      275.29      273.34      5.25 o
   3   5  10        7.49       16.25      2.22 o
   4   5  10        0.06        4.57      1.62 o
   5   5  10       88.28       77.44      2.74 o
   6   5  10        9.85       11.83      2.58 o
   7   5  10        2.13       -0.09      3.90 o
   8   5  10       11.41        8.24      4.20 o
   9   5  10       60.57       57.92      3.71 o
  -7   6  10      162.30      196.72      9.22 o
  -6   6  10       16.91       25.86      7.09 o
  -5   6  10      230.12      245.20      8.19 o
  -4   6  10        9.45       13.44      3.84 o
  -3   6  10       14.76       15.30      3.58 o
  -2   6  10       37.98       37.45      3.88 o
  -1   6  10       63.97       52.59      4.22 o
   0   6  10      293.00      260.45      7.09 o
   1   6  10       28.90       15.91      1.81 o
   2   6  10       43.60       68.24      5.28 o
   3   6  10      480.44      457.22      7.64 o
   4   6  10      335.49      362.74      5.53 o
   5   6  10       18.27        8.07      2.11 o
   6   6  10       13.19        9.25      2.84 o
   7   6  10      114.26      108.45      8.90 o
   8   6  10        0.09       -1.13      3.38 o
   9   6  10       16.77       22.89      4.91 o
  -7   7  10        8.67       -2.60      7.93 o
  -6   7  10        0.12        4.27      7.83 o
  -5   7  10        1.89        2.80      4.36 o
  -4   7  10        0.46        1.70      3.99 o
  -3   7  10       12.81       12.69      3.97 o
  -2   7  10       66.20       65.55      5.42 o
  -1   7  10      339.10      349.72     10.41 o
   0   7  10      810.37      785.11     18.90 o
   1   7  10       69.02       54.01      5.86 o
   2   7  10      276.46      256.00      5.49 o
   3   7  10      110.99      111.49      3.93 o
   4   7  10       12.65       11.21      2.36 o
   5   7  10      342.19      339.04     13.08 o
   6   7  10       15.88       15.92      4.78 o
   7   7  10       55.06       52.33      6.74 o
   8   7  10       17.95       17.18      6.93 o
   9   7  10        1.34        2.38      3.73 o
  -6   8  10        1.58        2.11      5.40 o
  -5   8  10       89.64      118.61      8.88 o
  -4   8  10        3.97       11.30      6.47 o
  -3   8  10      179.34      184.38      7.84 o
  -2   8  10      571.42      589.58     15.51 o
  -1   8  10       85.56       81.69      6.11 o
   0   8  10       14.12       14.18      4.48 o
   1   8  10        1.08       -0.40      2.29 o
   2   8  10       55.84       47.49      4.11 o
   3   8  10       18.38       17.69      2.58 o
   4   8  10       87.58       93.73      4.48 o
   5   8  10       69.70       67.47      4.04 o
   6   8  10       41.94       34.06      7.81 o
   7   8  10        9.90        2.71      6.29 o
   8   8  10        5.47        4.12      4.66 o
  -5   9  10       46.17       51.78      6.67 o
  -4   9  10       50.40       57.72      5.79 o
  -3   9  10       97.10      123.84     14.92 o
  -2   9  10       26.17       29.46      6.42 o
  -1   9  10       94.56       91.04      6.84 o
   0   9  10      125.72      122.79      7.03 o
   1   9  10        4.89        3.50      2.54 o
   2   9  10      520.60      529.27     12.03 o
   3   9  10      112.83      112.15      4.39 o
   4   9  10       90.59       94.01      4.06 o
   5   9  10       68.19       62.28      6.07 o
   6   9  10        0.62       -4.26      4.78 o
   7   9  10      208.67      211.68      7.00 o
   8   9  10        0.24       -4.08      4.08 o
  -4  10  10       32.04       35.44      5.84 o
  -3  10  10       93.77       75.97      6.92 o
  -2  10  10       70.49       65.63      6.06 o
  -1  10  10       44.20       50.10      7.18 o
   0  10  10       54.53       52.65      6.28 o
   1  10  10       23.34       24.28      2.92 o
   2  10  10       36.16       35.77      3.43 o
   3  10  10        8.64        9.34      3.30 o
   4  10  10        2.77        1.81      3.35 o
   5  10  10       47.56       49.90      5.44 o
   6  10  10       14.99       10.84      4.24 o
   7  10  10        0.07       -0.18      3.53 o
  -3  11  10       21.79       39.00     13.06 o
  -2  11  10        8.24        9.97      9.91 o
  -1  11  10        9.01       17.01      5.48 o
   0  11  10       56.32       74.21     15.25 o
   1  11  10        0.03        4.50      2.82 o
   2  11  10       75.56       76.96      4.49 o
   3  11  10      108.49       98.40      5.96 o
   4  11  10      132.45      134.06      5.66 o
   5  11  10       40.89       28.04      5.33 o
   6  11  10        3.65        2.08      5.75 o
  -1  12  10        0.61        9.08     10.61 o
   0  12  10       24.30       29.92      8.87 o
   1  12  10       24.82       27.36      3.23 o
   2  12  10       17.53       21.03      3.71 o
   3  12  10       14.40       16.41      3.93 o
   4  12  10        1.43        2.05      5.52 o
  -4 -11  11       10.66       16.68      8.21 o
  -3 -11  11       18.41       16.94      7.95 o
  -2 -11  11        0.87        3.62      4.74 o
  -1 -11  11       92.05      103.87      7.18 o
   0 -11  11        1.74        5.16      2.37 o
   1 -11  11      124.87      134.16      8.17 o
  -5 -10  11        6.95       12.06      7.44 o
  -4 -10  11      150.04      143.70     11.80 o
  -3 -10  11       15.57       23.09      7.44 o
  -2 -10  11      155.96      150.14     17.32 o
  -1 -10  11      243.48      253.57      9.19 o
   0 -10  11        1.69       -0.74      3.10 o
   1 -10  11       18.51       17.15      3.92 o
   2 -10  11        4.16        4.84      3.43 o
   3 -10  11       70.48       57.77      4.24 o
  -7  -9  11        1.08       10.52      6.93 o
  -6  -9  11      106.90      115.22     10.52 o
  -5  -9  11        2.40        1.03      6.42 o
  -4  -9  11        1.22        1.03      6.42 o
  -3  -9  11        5.29       -3.08      6.67 o
  -2  -9  11      218.43      224.14     11.93 o
  -1  -9  11        9.32       20.59      4.25 o
   0  -9  11        5.07        3.64      2.83 o
   1  -9  11      231.94      245.62      5.51 o
   2  -9  11      127.64      143.52      6.70 o
   3  -9  11       19.87       17.71      3.55 o
   4  -9  11        0.27        2.42      3.76 o
   5  -9  11        0.50        1.68      4.19 o
  -7  -8  11       38.52       46.10      6.26 o
  -6  -8  11      154.87      157.86     21.94 o
  -5  -8  11        0.36       -0.26      6.16 o
  -4  -8  11      488.19      482.68     19.50 o
  -3  -8  11       39.34       39.75      4.62 o
  -2  -8  11        6.44       -1.15      4.17 o
  -1  -8  11       45.96       47.30      4.44 o
   0  -8  11        0.03       -2.68      2.68 o
   1  -8  11      113.70      112.29      5.00 o
   2  -8  11      150.96      159.45      5.45 o
   3  -8  11        2.78        7.40      3.23 o
   4  -8  11      239.49      233.58      9.30 o
   5  -8  11       13.91       20.23      3.52 o
   6  -8  11        8.27        3.49      4.24 o
  -8  -7  11       10.98       23.13      6.08 o
  -7  -7  11       29.70       22.27      5.55 o
  -6  -7  11        9.22       14.37      4.93 o
  -5  -7  11       24.08       25.62      5.00 o
  -4  -7  11       28.17       27.03      3.59 o
  -3  -7  11       26.57       34.07      4.24 o
  -2  -7  11        2.63        2.44      3.99 o
  -1  -7  11      187.86      212.47     12.06 o
   0  -7  11        6.23        5.65      3.64 o
   1  -7  11       58.10       54.61      2.42 o
   2  -7  11        7.36        9.69      2.84 o
   3  -7  11       31.84       28.00      3.29 o
   4  -7  11        0.10       -2.81      3.50 o
   5  -7  11        0.01       -2.22      3.09 o
   6  -7  11       12.54       16.51      3.84 o
  -8  -6  11        3.03       11.74      5.63 o
  -7  -6  11      158.51      158.94      8.59 o
  -6  -6  11      100.00       90.14      6.78 o
  -5  -6  11        4.35        6.50      3.26 o
  -4  -6  11       76.25       74.45      5.92 o
  -3  -6  11      256.52      229.46      7.06 o
  -2  -6  11      853.15      813.30     20.23 o
  -1  -6  11      288.22      258.03      9.31 o
   0  -6  11        0.02        0.60      3.27 o
   1  -6  11       18.22       30.93      2.64 o
   2  -6  11        4.97        6.97      2.31 o
   3  -6  11      155.84      167.51      5.33 o
   4  -6  11      511.18      499.35     10.05 o
   5  -6  11        0.22        2.25      3.15 o
   6  -6  11      276.97      283.70      7.32 o
   7  -6  11        6.19        8.29      4.75 o
  -9  -5  11       20.97       28.22     11.03 o
  -8  -5  11      194.85      192.91      9.45 o
  -7  -5  11       29.18       38.21      7.70 o
  -6  -5  11      145.40      138.49      8.08 o
  -5  -5  11        0.47        4.87      3.21 o
  -4  -5  11      219.18      209.52      6.60 o
  -3  -5  11       13.46       10.65      3.05 o
  -2  -5  11        0.04        1.40      3.43 o
  -1  -5  11       83.10       95.29      6.39 o
   0  -5  11       13.03       10.63      3.08 o
   1  -5  11      673.03      657.86     15.11 o
   2  -5  11      573.83      572.10      9.48 o
   3  -5  11       37.70       29.32      2.81 o
   4  -5  11        4.41        1.79      2.48 o
   5  -5  11       87.08       86.71      3.98 o
   6  -5  11       55.59       47.25      3.40 o
   7  -5  11       13.94        9.05      3.77 o
   8  -5  11       75.44       74.15      5.17 o
  -9  -4  11       25.76       34.39      8.98 o
  -8  -4  11      148.44      158.76      8.58 o
  -7  -4  11        6.19        7.05      4.31 o
  -6  -4  11      365.38      334.47      8.95 o
  -5  -4  11        6.27        1.13      4.21 o
  -4  -4  11      713.77      651.52     14.07 o
  -3  -4  11       27.84       32.24      3.22 o
  -2  -4  11      146.64      145.94      6.58 o
  -1  -4  11      399.11      338.18     10.42 o
   0  -4  11       25.36       21.95      2.73 o
   1  -4  11       83.23       63.43      3.88 o
   2  -4  11        1.21       -1.51      1.80 o
   3  -4  11      372.85      354.98      6.19 o
   4  -4  11       25.82       24.83      2.39 o
   5  -4  11       14.57       14.16      2.65 o
   6  -4  11       44.20       48.27      3.24 o
   7  -4  11       23.06       25.34      3.29 o
   8  -4  11       26.42       29.66      3.93 o
  -9  -3  11        0.48        6.29      5.65 o
  -8  -3  11       53.76       55.70      5.46 o
  -7  -3  11        2.81        3.25      4.13 o
  -6  -3  11        0.04        0.76      3.69 o
  -5  -3  11       41.54       35.08      3.27 o
  -4  -3  11      595.37      556.31     12.32 o
  -3  -3  11       45.49       51.55     10.52 o
  -2  -3  11      551.47      514.24     13.31 o
  -1  -3  11       21.68       22.09      3.45 o
   0  -3  11        1.94       -2.86      3.43 o
   1  -3  11      198.77      171.39      6.10 o
   2  -3  11       88.72       77.33      3.96 o
   3  -3  11       45.96       42.15      2.42 o
   4  -3  11      229.98      215.32      4.70 o
   5  -3  11        6.23       10.75      2.55 o
   6  -3  11      235.86      229.99      5.75 o
   7  -3  11      181.30      173.64      5.17 o
   8  -3  11        0.04       -0.82      3.89 o
   9  -3  11       29.51       24.89      6.42 o
  -9  -2  11       30.12       33.87      5.46 o
  -8  -2  11       23.05       19.42      4.59 o
  -7  -2  11       27.29       33.27      4.36 o
  -6  -2  11       49.24       50.43      4.56 o
  -5  -2  11       20.04       21.96      2.82 o
  -4  -2  11     2132.92     2028.04     39.35 o
  -3  -2  11      281.05      273.06      7.31 o
  -2  -2  11      792.57      732.36     17.86 o
  -1  -2  11      212.66      191.96      7.15 o
   0  -2  11        1.77       -2.38      2.96 o
   1  -2  11      176.18      148.85      5.01 o
   2  -2  11      317.78      320.78      7.59 o
   3  -2  11       15.68       23.33      1.61 o
   4  -2  11     1139.38     1127.00     14.26 o
   5  -2  11       90.17      107.12      4.19 o
   6  -2  11       18.55       19.05      2.76 o
   7  -2  11       25.65       27.74      3.07 o
   8  -2  11        7.25       -0.76      3.12 o
   9  -2  11       18.83       17.25      4.46 o
  -9  -1  11        3.46        8.38      4.74 o
  -8  -1  11       21.45       27.28      4.63 o
  -7  -1  11      148.22      155.34      7.36 o
  -6  -1  11      405.28      410.52     19.25 o
  -5  -1  11       83.58       80.54      3.97 o
  -4  -1  11       16.37       18.49      2.05 o
  -3  -1  11      285.25      249.62      7.04 o
  -2  -1  11     1111.80     1059.62     20.14 o
  -1  -1  11       78.07       93.08     11.03 o
   0  -1  11       22.70       18.12      2.99 o
   1  -1  11      141.60      153.39      7.69 o
   2  -1  11      981.62      942.64     14.61 o
   3  -1  11       13.81       11.38      1.18 o
   4  -1  11      283.55      262.23      4.40 o
   5  -1  11      260.88      248.62      4.95 o
   6  -1  11      535.23      532.81      8.31 o
   7  -1  11       18.74       15.38      2.49 o
   8  -1  11      387.97      416.16      9.87 o
   9  -1  11       33.63       28.39      3.91 o
  -9   0  11       12.59       24.12      5.07 o
  -8   0  11       25.73       28.92      5.77 o
  -7   0  11        2.59        5.65      4.36 o
  -6   0  11        6.63       12.60      2.91 o
  -5   0  11      120.87      114.87     11.29 o
  -4   0  11      320.75      317.06     14.11 o
  -3   0  11       83.27       79.04      6.29 o
  -2   0  11      732.70      694.63     24.63 o
  -1   0  11       61.08       50.70      2.88 o
   0   0  11        0.63        2.38      2.63 o
   1   0  11      272.71      248.24      5.56 o
   2   0  11      599.47      582.06      8.70 o
   3   0  11      506.20      499.08      7.83 o
   4   0  11     2007.89     1956.06     23.07 o
   5   0  11      101.48       87.23      3.59 o
   6   0  11       29.00       24.23      2.43 o
   7   0  11        8.32       10.81      2.39 o
   8   0  11       40.73       35.36      2.97 o
   9   0  11       19.48       19.01      5.81 o
  -9   1  11        0.01        5.94      4.80 o
  -8   1  11       54.97       48.47      4.88 o
  -7   1  11       16.81       18.20      3.78 o
  -6   1  11      167.82      152.78      5.70 o
  -5   1  11       66.07       51.28      6.16 o
  -4   1  11      190.34      170.39      7.20 o
  -3   1  11       56.25       43.61      4.23 o
  -2   1  11       16.18       22.50      4.19 o
  -1   1  11      290.82      251.28      5.14 o
   0   1  11       97.84       96.05      3.39 o
   1   1  11      148.59      130.04      4.45 o
   2   1  11      237.68      220.17      4.73 o
   3   1  11      630.46      626.67      9.36 o
   4   1  11       11.88        5.86      1.60 o
   5   1  11      242.77      251.55      4.22 o
   6   1  11        0.49       -2.07      2.07 o
   7   1  11        0.12       -1.49      2.32 o
   8   1  11      174.44      169.02      4.70 o
   9   1  11        1.73        0.29      2.86 o
  -9   2  11       61.80       57.99     12.06 o
  -8   2  11       14.28       16.53      4.45 o
  -7   2  11       12.20        9.28      3.45 o
  -6   2  11       15.32       14.96      2.91 o
  -5   2  11       61.07       46.88      6.08 o
  -4   2  11        1.67        0.90      3.83 o
  -3   2  11       42.02       36.96      4.15 o
  -2   2  11      341.32      300.68      9.52 o
  -1   2  11      588.58      567.11      9.68 o
   0   2  11       45.07       41.49      2.90 o
   1   2  11      688.46      661.19     13.00 o
   2   2  11      218.88      204.71      4.27 o
   3   2  11       75.38       63.81      2.90 o
   4   2  11       82.85       75.87      2.53 o
   5   2  11       20.07       17.29      1.78 o
   6   2  11      611.74      598.53      8.08 o
   7   2  11       84.64       72.09      3.47 o
   8   2  11        0.03       -2.37      2.37 o
   9   2  11       19.73       13.58      3.30 o
  -8   3  11        7.11       17.10      4.45 o
  -7   3  11       21.35       21.54      3.82 o
  -6   3  11      194.01      196.66      6.64 o
  -5   3  11        0.67        3.08      2.48 o
  -4   3  11      254.17      211.00     10.12 o
  -3   3  11      111.85       82.61      5.02 o
  -2   3  11      108.78       96.44      4.64 o
  -1   3  11       66.91       51.12      3.54 o
   0   3  11       25.15       23.85      2.75 o
   1   3  11       33.70       20.80      2.86 o
   2   3  11       36.48       34.24      2.11 o
   3   3  11       53.23       47.20      2.43 o
   4   3  11      190.72      167.07      3.18 o
   5   3  11       15.54        5.11      1.81 o
   6   3  11       19.17       14.27      2.09 o
   7   3  11       68.24       77.25      3.28 o
   8   3  11       37.19       27.28      3.06 o
   9   3  11        0.06       -3.10      3.10 o
  -8   4  11       28.51       22.50      4.63 o
  -7   4  11       25.12       33.00      4.36 o
  -6   4  11        4.49        0.89      3.30 o
  -5   4  11      127.64      121.15      5.45 o
  -4   4  11        7.61        7.17      2.63 o
  -3   4  11       67.64       50.50      4.76 o
  -2   4  11       16.40       16.40      2.62 o
  -1   4  11      147.03      149.59      5.12 o
   0   4  11       56.75       54.84      3.73 o
   1   4  11       53.33       44.38      3.34 o
   2   4  11       63.48       56.19      3.00 o
   3   4  11       22.67       26.70      2.23 o
   4   4  11       23.78       23.09      1.86 o
   5   4  11        0.87        1.07      1.92 o
   6   4  11      260.74      254.46      5.50 o
   7   4  11        0.35        1.79      2.28 o
   8   4  11      149.40      152.94      6.36 o
   9   4  11       15.25       12.42      4.22 o
  -7   5  11       30.88       38.39      4.75 o
  -6   5  11      109.26      122.73      6.55 o
  -5   5  11        1.35        3.61      3.43 o
  -4   5  11       26.26       25.98      3.57 o
  -3   5  11       49.05       39.58      3.55 o
  -2   5  11      216.90      178.80      5.87 o
  -1   5  11        5.52       16.32      2.80 o
   0   5  11        4.16        2.71      2.95 o
   1   5  11      274.93      305.59      7.65 o
   2   5  11       44.39       38.25      2.31 o
   3   5  11      271.02      228.76      4.87 o
   4   5  11      202.72      186.93      4.52 o
   5   5  11       13.08        6.54      2.00 o
   6   5  11       60.50       57.30      3.03 o
   7   5  11        0.89       -2.67      2.88 o
   8   5  11       19.13       13.72      3.37 o
   9   5  11       13.17       11.31      3.32 o
  -7   6  11       25.40       33.43      5.70 o
  -6   6  11        4.87        0.79      5.20 o
  -5   6  11        0.77        6.70      9.49 o
  -4   6  11       45.43       44.80      4.34 o
  -3   6  11       27.05       20.88      3.69 o
  -2   6  11        7.22        4.35      3.59 o
  -1   6  11      618.82      534.98     14.89 o
   0   6  11       15.71       10.41      3.12 o
   1   6  11      468.64      400.24      9.36 o
   2   6  11        2.81        1.46      2.08 o
   3   6  11       98.49      102.41      3.68 o
   4   6  11       13.54        9.96      2.28 o
   5   6  11        0.53        4.88      2.31 o
   6   6  11      107.89      102.09      4.47 o
   7   6  11       11.50        6.63      5.86 o
   8   6  11       61.38       58.91      6.70 o
   9   6  11       73.89       73.88      5.00 o
  -6   7  11        0.01       -0.21      9.11 o
  -5   7  11        3.52        8.61      4.46 o
  -4   7  11       31.67       37.96      4.65 o
  -3   7  11        0.07       -1.28      3.96 o
  -2   7  11      107.09      105.79      6.36 o
  -1   7  11       28.12       28.39      4.14 o
   0   7  11       14.22       16.06      4.11 o
   1   7  11      604.66      593.93     12.45 o
   2   7  11        3.14        0.97      2.20 o
   3   7  11      173.64      165.73      4.73 o
   4   7  11       12.12       13.72      2.50 o
   5   7  11       33.15       34.49      2.40 o
   6   7  11       67.22       66.64      6.09 o
   7   7  11       41.64       54.95      4.63 o
   8   7  11        1.20       -6.48      6.48 o
   9   7  11        4.93       11.29      5.65 o
  -6   8  11        0.47       -4.11      6.80 o
  -5   8  11      106.46      122.55     12.61 o
  -4   8  11       22.57       26.39      7.75 o
  -3   8  11       29.77       39.55     11.38 o
  -2   8  11       16.08       19.06      7.00 o
  -1   8  11      108.78      125.35     10.68 o
   0   8  11       26.09       19.88      4.62 o
   1   8  11      193.20      200.10      8.16 o
   2   8  11        6.61        4.10      2.61 o
   3   8  11        4.31        5.15      2.97 o
   4   8  11       57.96       54.12      3.67 o
   5   8  11       19.69       17.99      4.21 o
   6   8  11      107.06      120.80      4.80 o
   7   8  11       10.27       -2.18      3.85 o
   8   8  11       13.93        7.45      8.81 o
  -5   9  11        7.09       10.37      8.02 o
  -4   9  11       56.58       66.32      6.12 o
  -3   9  11       25.07       27.34     10.50 o
  -2   9  11        6.51        9.49      4.72 o
  -1   9  11       19.65       23.74      5.41 o
   0   9  11        0.82       -1.21      4.37 o
   1   9  11       66.35       77.80      7.55 o
   2   9  11       12.92       16.90      2.92 o
   3   9  11      117.67      127.50      5.16 o
   4   9  11       12.41        9.35      2.91 o
   5   9  11       37.92       31.16      4.80 o
   6   9  11        4.69       10.25      4.15 o
   7   9  11        9.89       12.28      3.79 o
  -4  10  11        4.83       15.25     12.12 o
  -3  10  11        5.03        9.80      7.55 o
  -2  10  11        0.02        0.99      6.96 o
  -1  10  11       34.48       30.42      6.44 o
   0  10  11        8.83       13.59      7.50 o
   1  10  11       88.38       95.81      7.17 o
   2  10  11       14.66       13.28      3.00 o
   3  10  11        0.76       -0.58      3.32 o
   4  10  11       46.82       45.00      3.48 o
   5  10  11       22.18       22.78      4.24 o
   6  10  11       10.83        0.71      6.61 o
   7  10  11       10.67       -0.01      9.31 o
  -2  11  11        0.69        7.92     10.29 o
  -1  11  11       13.97       23.90      5.78 o
   0  11  11       21.49       28.62      8.44 o
   1  11  11        0.88        9.42      5.54 o
   2  11  11        0.96        0.17      3.14 o
   3  11  11        9.49       10.81      3.60 o
   4  11  11       35.95       35.91      4.87 o
   5  11  11        1.27       -4.17      4.17 o
   0  12  11        9.54       12.84      5.80 o
   1  12  11        0.53       -3.80      5.80 o
   2  12  11        3.50        1.31      3.24 o
   3  12  11       16.03       19.22      3.78 o
  -2 -11  12        0.02       -3.08      7.70 o
  -1 -11  12       25.29       24.10      5.43 o
   0 -11  12        2.98       -0.34      5.11 o
  -5 -10  12       60.02       54.14      8.47 o
  -4 -10  12       32.79       34.90      7.95 o
  -3 -10  12      123.20      118.55     11.29 o
  -2 -10  12       17.30        4.93      5.35 o
  -1 -10  12       16.65       15.56      5.00 o
   0 -10  12        0.04       -2.00      4.81 o
   1 -10  12       56.62       67.96      4.14 o
   2 -10  12        0.03       -1.00      3.38 o
   3 -10  12       41.78       49.16      4.68 o
  -6  -9  12        1.23       -5.65      6.93 o
  -5  -9  12       38.68       45.68      7.95 o
  -4  -9  12       12.79        4.88      6.67 o
  -3  -9  12       90.65       73.13      8.47 o
  -2  -9  12       47.20       46.87      7.44 o
  -1  -9  12       22.93       19.76      7.18 o
   0  -9  12      101.73      117.04      7.49 o
   1  -9  12        0.64        0.33      3.07 o
   2  -9  12       46.18       45.19      3.66 o
   3  -9  12       34.83       41.42      4.32 o
   4  -9  12       68.45       71.03      4.49 o
  -7  -8  12        3.76        5.13      6.67 o
  -6  -8  12       16.61       15.14      6.67 o
  -5  -8  12       67.80       59.02      7.70 o
  -4  -8  12      108.84      111.88      9.75 o
  -3  -8  12      119.35      123.17      7.23 o
  -2  -8  12       43.06       35.55      4.89 o
  -1  -8  12       19.16       16.42      6.67 o
   0  -8  12      624.55      635.54     15.41 o
   1  -8  12        0.09       -2.23      2.58 o
   2  -8  12      104.51       90.82      4.22 o
   3  -8  12      140.96      157.16      7.47 o
   4  -8  12       18.12       18.66      3.71 o
   5  -8  12       85.46       88.04      4.46 o
  -7  -7  12        5.23       10.51      5.40 o
  -6  -7  12       13.76       15.95      5.17 o
  -5  -7  12      117.40      118.99      7.82 o
  -4  -7  12      164.54      162.54     17.32 o
  -3  -7  12       25.30       30.34      6.54 o
  -2  -7  12      246.53      243.20      9.39 o
  -1  -7  12      176.55      148.47     12.19 o
   0  -7  12       41.09       39.95      4.49 o
   1  -7  12       35.09       33.26      4.31 o
   2  -7  12       69.54       58.57      5.88 o
   3  -7  12       23.22       21.37      3.09 o
   4  -7  12        1.71       -1.90      3.31 o
   5  -7  12        2.79        2.82      3.23 o
   6  -7  12        4.42       -0.89      3.96 o
  -8  -6  12        1.58        2.95      5.28 o
  -7  -6  12       12.67       18.70      5.40 o
  -6  -6  12        3.54        6.60      4.74 o
  -5  -6  12       16.63       16.64      3.59 o
  -4  -6  12        0.88       -0.63      3.30 o
  -3  -6  12      247.44      251.08     10.14 o
  -2  -6  12        6.33        7.69      3.90 o
  -1  -6  12       17.93        7.32      4.06 o
   0  -6  12      319.41      349.24     15.91 o
   1  -6  12      111.51       97.26      6.35 o
   2  -6  12      370.27      385.80      7.89 o
   3  -6  12        7.53        1.10      3.28 o
   4  -6  12      216.88      228.51      6.45 o
   5  -6  12      104.33      101.21      4.87 o
   6  -6  12        3.61        4.13      3.55 o
   7  -6  12       64.93       61.11      4.45 o
  -8  -5  12       36.15       36.35      5.74 o
  -7  -5  12       42.74       35.49      7.18 o
  -6  -5  12        0.25        1.25      4.26 o
  -5  -5  12       42.07       43.87      3.83 o
  -4  -5  12      112.79      114.12      5.69 o
  -3  -5  12      237.97      216.01      6.82 o
  -2  -5  12       79.66       68.16      5.22 o
  -1  -5  12      249.87      253.44      9.15 o
   0  -5  12      733.16      702.59     25.40 o
   1  -5  12      244.45      229.21      9.88 o
   2  -5  12        2.17        6.29      3.05 o
   3  -5  12      241.36      259.00      6.18 o
   4  -5  12      229.44      215.80      6.02 o
   5  -5  12       32.04       44.69      5.63 o
   6  -5  12        0.11        6.24      3.40 o
   7  -5  12        7.83        4.12      3.69 o
  -8  -4  12        4.84       16.50      5.18 o
  -7  -4  12        0.10        0.59      4.75 o
  -6  -4  12       26.48       23.71      3.63 o
  -5  -4  12      171.03      156.94      6.20 o
  -4  -4  12      132.96      144.63      6.01 o
  -3  -4  12       14.24       16.33      3.17 o
  -2  -4  12      255.72      237.91      8.29 o
  -1  -4  12      183.18      175.50      7.27 o
   0  -4  12      535.29      491.34     13.51 o
   1  -4  12      222.86      209.60      7.15 o
   2  -4  12       77.43       76.64      4.09 o
   3  -4  12        0.01        0.51      2.07 o
   4  -4  12       61.03       56.15      3.04 o
   5  -4  12      101.55       93.40      4.24 o
   6  -4  12       11.13       12.93      3.24 o
   7  -4  12       33.61       37.82      3.99 o
   8  -4  12       14.65       22.38      4.44 o
  -9  -3  12        0.08        4.32      6.29 o
  -8  -3  12       19.65       20.30      5.00 o
  -7  -3  12       11.79        6.75      4.08 o
  -6  -3  12        0.01        9.09      5.05 o
  -5  -3  12       46.80       40.99      4.04 o
  -4  -3  12      103.17       92.96      4.85 o
  -3  -3  12       98.38       95.33      4.93 o
  -2  -3  12       25.82       31.81      3.64 o
  -1  -3  12      176.57      163.68      7.31 o
   0  -3  12      247.61      268.73      8.97 o
   1  -3  12        2.22       -0.88      9.24 o
   2  -3  12      741.56      739.98     14.38 o
   3  -3  12      157.50      150.66      3.58 o
   4  -3  12      131.65      155.05      3.70 o
   5  -3  12       34.02       36.99      3.22 o
   6  -3  12        7.62        8.68      3.11 o
   7  -3  12        4.95        9.02      3.48 o
   8  -3  12        1.21        1.35      3.69 o
  -9  -2  12        0.06        6.68      4.97 o
  -8  -2  12       33.11       42.40      7.57 o
  -7  -2  12       22.02       16.38      5.52 o
  -6  -2  12        3.68        3.43      3.67 o
  -5  -2  12        2.85        3.80      2.71 o
  -4  -2  12       33.22       33.86      2.91 o
  -3  -2  12       53.98       55.09      3.89 o
  -2  -2  12     2577.86     2557.27     57.88 o
  -1  -2  12       22.16       13.40      5.13 o
   0  -2  12      386.02      368.88     14.75 o
   1  -2  12       30.64       21.95      3.98 o
   2  -2  12       67.02       71.44      3.41 o
   3  -2  12        0.82        6.65      1.87 o
   4  -2  12      238.48      266.81      5.02 o
   5  -2  12        6.62        4.99      2.35 o
   6  -2  12       46.96       41.08      2.92 o
   7  -2  12       89.62       83.82      3.98 o
   8  -2  12       20.55       16.70      3.19 o
  -9  -1  12       11.73       13.90      6.42 o
  -8  -1  12       35.49       33.21      4.84 o
  -7  -1  12       34.25       54.90      5.51 o
  -6  -1  12       30.30       36.32      3.58 o
  -5  -1  12      123.91      133.94      6.47 o
  -4  -1  12       23.63       25.92      2.28 o
  -3  -1  12        7.63        4.38      2.24 o
  -2  -1  12        5.27        5.89      2.70 o
  -1  -1  12      459.31      414.62     20.53 o
   0  -1  12        2.64       -3.59      4.11 o
   1  -1  12        1.11       -2.01      3.85 o
   2  -1  12     3639.01     3720.60     56.87 o
   3  -1  12        1.47        2.11      2.37 o
   4  -1  12      492.81      491.85      7.22 o
   5  -1  12       89.04       94.24      3.98 o
   6  -1  12       22.37       22.12      2.67 o
   7  -1  12        1.57        2.26      3.07 o
   8  -1  12        6.31        8.84      3.14 o
   9  -1  12       39.12       40.88      3.98 o
  -9   0  12       14.18       13.09     11.55 o
  -8   0  12       82.44       93.82      6.93 o
  -7   0  12        7.68        7.52      3.54 o
  -6   0  12       76.12       74.97      4.82 o
  -5   0  12      143.71      116.75      8.50 o
  -4   0  12       61.57       53.11      5.60 o
  -3   0  12      102.61       93.13      7.12 o
  -2   0  12     1221.12     1214.73     42.47 o
  -1   0  12      303.07      271.86      8.14 o
   0   0  12     7605.79     7300.91    148.39 o
   1   0  12       70.67       75.16      5.00 o
   2   0  12       85.07       72.25      2.96 o
   3   0  12       90.47      141.82      5.28 o
   4   0  12        3.74       12.99      1.59 o
   5   0  12        1.81        4.01      1.95 o
   6   0  12        5.13       14.19      2.49 o
   7   0  12        3.42        4.47      2.67 o
   8   0  12       14.53       16.00      3.11 o
   9   0  12        5.63        3.66      3.36 o
  -8   1  12       10.99       11.26      4.25 o
  -7   1  12       38.68       39.76      4.36 o
  -6   1  12        3.08        1.12      2.69 o
  -5   1  12        4.82        9.61      6.02 o
  -4   1  12       63.72       49.42      4.56 o
  -3   1  12       31.73       33.03      4.04 o
  -2   1  12      222.40      208.18      8.98 o
  -1   1  12       15.42       17.02      3.05 o
   0   1  12      503.74      470.89      9.97 o
   1   1  12      720.35      727.62     13.74 o
   2   1  12      681.27      720.29     15.89 o
   3   1  12      165.07      161.45      4.48 o
   4   1  12      147.89      138.48      4.55 o
   5   1  12       34.30       41.09      2.12 o
   6   1  12       39.35       31.37      2.47 o
   7   1  12       93.76       91.19      5.22 o
   8   1  12        0.16        0.83      2.90 o
   9   1  12        0.20        1.94      3.26 o
  -8   2  12        4.20        8.12      5.00 o
  -7   2  12        7.93        9.01      3.39 o
  -6   2  12        6.88       10.16      2.76 o
  -5   2  12       17.93       15.14      5.62 o
  -4   2  12        0.96       -0.72      3.98 o
  -3   2  12      422.98      366.43     16.42 o
  -2   2  12        0.42       -2.51      3.71 o
  -1   2  12      106.50       98.49      4.22 o
   0   2  12      504.06      556.81     11.52 o
   1   2  12      188.77      192.81      5.82 o
   2   2  12      841.64      811.81     13.78 o
   3   2  12        5.12        5.14      2.25 o
   4   2  12      328.23      311.13      6.38 o
   5   2  12      239.03      235.50      4.74 o
   6   2  12        3.59        8.49      2.19 o
   7   2  12       32.70       32.46      2.68 o
   8   2  12        8.13        8.58      2.74 o
   9   2  12        0.01       -1.92      3.85 o
  -8   3  12        1.71        2.16      4.13 o
  -7   3  12        0.00        0.11      3.54 o
  -6   3  12       23.62       21.45      3.18 o
  -5   3  12       27.27       39.08      6.79 o
  -4   3  12       26.42       21.94      5.81 o
  -3   3  12        0.60       -2.25      4.30 o
  -2   3  12        0.19        0.00      2.17 o
  -1   3  12        0.99       -1.03      2.82 o
   0   3  12      743.76      670.79     13.39 o
   1   3  12       17.32       14.87      3.00 o
   2   3  12        6.53        5.66      2.18 o
   3   3  12       42.33       38.96      2.33 o
   4   3  12      103.01       92.06      4.29 o
   5   3  12        7.36       -0.40      1.89 o
   6   3  12        4.10        4.62      2.37 o
   7   3  12       53.54       49.06      2.67 o
   8   3  12       45.21       38.53      3.32 o
   9   3  12       61.87       61.44      3.77 o
  -8   4  12        6.28       19.33      7.98 o
  -7   4  12       35.73       36.16      5.44 o
  -6   4  12        2.97        7.25      3.32 o
  -5   4  12      137.85      143.67      6.28 o
  -4   4  12        7.47        5.37      4.11 o
  -3   4  12       52.68       46.92      2.93 o
  -2   4  12      381.69      383.69      8.84 o
  -1   4  12      127.21      125.29      4.99 o
   0   4  12       10.34        7.82      2.98 o
   1   4  12       58.31       55.35      3.60 o
   2   4  12        4.49        1.94      1.65 o
   3   4  12      153.16      117.10      4.29 o
   4   4  12       52.66       49.65      2.60 o
   5   4  12       93.54       97.01      3.27 o
   6   4  12       13.00       13.89      2.45 o
   7   4  12      108.69      132.58      5.82 o
   8   4  12        6.41        5.82      2.99 o
   9   4  12       28.46       25.57      3.41 o
  -7   5  12       63.62       66.43      5.18 o
  -6   5  12        0.01        1.90      4.03 o
  -5   5  12        4.98        1.85      4.55 o
  -4   5  12       10.73        4.26      3.38 o
  -3   5  12       67.65       69.49      5.04 o
  -2   5  12        1.08       -2.65      2.77 o
  -1   5  12        4.34        1.21      2.88 o
   0   5  12       25.37       28.67      3.33 o
   1   5  12       19.84       11.92      3.01 o
   2   5  12      426.97      432.19      7.46 o
   3   5  12       24.10       29.75      2.78 o
   4   5  12        4.62        7.34      2.26 o
   5   5  12        8.50       10.72      2.77 o
   6   5  12       23.04       19.14      2.49 o
   7   5  12        8.80        7.04      3.08 o
   8   5  12        5.93        0.21      3.33 o
   9   5  12       25.04       14.56      3.96 o
  -7   6  12        1.46       -0.34      8.72 o
  -6   6  12       16.83       13.53      8.47 o
  -5   6  12      173.11      177.41      8.16 o
  -4   6  12       16.29       17.19      4.60 o
  -3   6  12       43.11       41.84      4.28 o
  -2   6  12       17.18       19.13      3.83 o
  -1   6  12        4.14        0.76      3.07 o
   0   6  12      204.75      178.80      6.13 o
   1   6  12       88.64       71.52      4.42 o
   2   6  12        0.44        1.53      1.79 o
   3   6  12        0.55        0.95      2.61 o
   4   6  12        8.73       13.95      2.45 o
   5   6  12       32.90       40.53      3.12 o
   6   6  12        2.27        7.30      2.69 o
   7   6  12        7.60        1.26      3.05 o
   8   6  12        0.00       -2.20      4.19 o
   9   6  12       27.24       35.30      4.11 o
  -6   7  12       22.96       31.55     11.42 o
  -5   7  12       41.83       50.52      5.64 o
  -4   7  12       25.51       39.84      6.40 o
  -3   7  12        5.01        7.63      4.05 o
  -2   7  12       80.35       77.68      5.94 o
  -1   7  12      208.52      213.41      8.02 o
   0   7  12       17.55       17.30      4.25 o
   1   7  12       98.17       85.38      4.97 o
   2   7  12       19.31       21.11      2.36 o
   3   7  12        1.03       -2.37      2.37 o
   4   7  12       55.15       56.87      4.48 o
   5   7  12       79.81       73.10      3.67 o
   6   7  12       15.60       11.40      2.80 o
   7   7  12      117.40      144.49      5.29 o
   8   7  12        5.56        5.13      7.85 o
  -5   8  12       13.28       30.81      8.83 o
  -4   8  12      109.25      144.43      9.51 o
  -3   8  12       53.86       63.81      6.21 o
  -2   8  12       45.87       43.01      5.90 o
  -1   8  12       10.79       13.93      7.06 o
   0   8  12       25.51       33.45      6.27 o
   1   8  12       83.41       81.18      6.39 o
   2   8  12      168.36      165.60      4.68 o
   3   8  12       26.92       22.61      2.91 o
   4   8  12        2.05        2.66      3.21 o
   5   8  12      164.56      179.11      6.43 o
   6   8  12        6.81       -4.25      5.42 o
   7   8  12       74.27       66.34      4.67 o
   8   8  12        0.11       -3.59      4.34 o
  -4   9  12       27.67       33.49      6.99 o
  -3   9  12       70.00       76.70     12.10 o
  -2   9  12        5.45        4.16      5.67 o
  -1   9  12        1.15        1.14      4.80 o
   0   9  12       64.99       55.50      5.43 o
   1   9  12       52.06       51.86      5.74 o
   2   9  12       54.45       61.43      3.38 o
   3   9  12       22.17       23.40      3.24 o
   4   9  12        0.07        5.03      3.40 o
   5   9  12        0.91       -4.44      4.44 o
   6   9  12       22.13       21.79      5.12 o
   7   9  12      111.44      131.00      5.15 o
  -3  10  12       57.77       60.09      6.72 o
  -2  10  12        7.31       13.63      6.34 o
  -1  10  12       24.68       35.63      5.65 o
   0  10  12       33.76       33.25      7.11 o
   1  10  12        0.15        2.82      4.94 o
   2  10  12       25.71       20.24      3.38 o
   3  10  12        2.80        5.67      3.33 o
   4  10  12      167.77      184.97      6.21 o
   5  10  12       84.76       90.95      5.32 o
   6  10  12       13.29        8.13      5.28 o
  -1  11  12        0.19        6.19      5.56 o
   0  11  12       55.27       61.24      8.61 o
   1  11  12        0.40        3.32      5.44 o
   2  11  12        5.25        2.36      3.14 o
   3  11  12        0.15        2.28      3.41 o
   4  11  12       38.49       39.26      4.12 o
   5  11  12        0.20       -1.81      4.22 o
  -4 -10  13       46.96       37.46      8.47 o
  -3 -10  13       12.55       13.34      7.70 o
  -2 -10  13       26.84       37.72      8.47 o
  -1 -10  13      312.33      336.70     12.70 o
   0 -10  13        2.29       -1.33      6.54 o
   1 -10  13      131.28      157.72      8.45 o
   2 -10  13        1.46        0.75      5.90 o
  -5  -9  13        3.81        6.16      6.93 o
  -4  -9  13       27.90       32.08      7.44 o
  -3  -9  13      275.95      288.94     14.88 o
  -2  -9  13       14.66       13.60      5.08 o
  -1  -9  13       18.84        8.75      8.47 o
   0  -9  13        6.87        9.13      4.62 o
   1  -9  13       83.84      108.87      7.46 o
   2  -9  13        0.10        2.61      3.30 o
   3  -9  13       63.57       76.62      4.62 o
  -6  -8  13       12.09       19.25      6.93 o
  -5  -8  13        6.90       11.80      6.67 o
  -4  -8  13       40.66       34.39      6.93 o
  -3  -8  13        5.10        7.14      4.62 o
  -2  -8  13      263.93      269.55     10.30 o
  -1  -8  13      156.59      155.73      8.55 o
   0  -8  13        1.81        6.67      6.93 o
   1  -8  13      357.69      391.83     11.28 o
   2  -8  13       86.56       79.11      4.29 o
   3  -8  13      254.98      274.61      6.96 o
   4  -8  13       19.09       19.75      3.66 o
  -7  -7  13        1.26       -0.64      5.46 o
  -6  -7  13      331.93      326.83     18.35 o
  -5  -7  13        0.17        5.28      4.89 o
  -4  -7  13      223.97      204.18      8.52 o
  -3  -7  13        4.58        9.89      5.39 o
  -2  -7  13       10.29       12.10      4.26 o
  -1  -7  13       69.52       89.92      6.76 o
   0  -7  13        5.29        5.39      6.16 o
   1  -7  13        4.60       10.52      4.62 o
   2  -7  13      138.79      135.14      4.83 o
   3  -7  13      173.69      174.80      5.49 o
   4  -7  13       18.92       21.85      3.53 o
   5  -7  13       13.26       12.32      3.61 o
  -7  -6  13        1.74        1.65      5.24 o
  -6  -6  13        5.46       11.21      4.82 o
  -5  -6  13       70.03       64.73      4.43 o
  -4  -6  13       35.64       35.30      4.45 o
  -3  -6  13       30.89       34.19      4.44 o
  -2  -6  13      123.26      120.63      6.94 o
  -1  -6  13        3.16       -1.37      4.24 o
   0  -6  13        0.21       -4.38      4.38 o
   1  -6  13       65.76       66.20      7.70 o
   2  -6  13       15.11       15.25      4.38 o
   3  -6  13       74.55       81.33      3.82 o
   4  -6  13        2.96       -0.56      3.07 o
   5  -6  13       40.54       41.48      3.73 o
   6  -6  13       84.94       81.36      4.54 o
  -8  -5  13       10.80       15.85      6.54 o
  -7  -5  13       11.13       14.39      5.12 o
  -6  -5  13       43.59       47.53      5.28 o
  -5  -5  13      159.68      163.98      6.49 o
  -4  -5  13      225.20      227.83      8.94 o
  -3  -5  13        2.60        4.55      3.87 o
  -2  -5  13       41.57       41.39      5.39 o
  -1  -5  13      147.16      108.26      7.12 o
   0  -5  13        8.48        3.06      4.19 o
   1  -5  13        0.09       -1.80      5.65 o
   2  -5  13       63.30       59.31      4.75 o
   3  -5  13       56.28       62.61      2.68 o
   4  -5  13      253.35      260.08      5.93 o
   5  -5  13       46.48       47.64      3.67 o
   6  -5  13       82.03       87.21      4.65 o
   7  -5  13        8.77        7.74      3.80 o
  -8  -4  13       41.65       48.30      5.64 o
  -7  -4  13        1.19       -1.96      4.54 o
  -6  -4  13       57.22       51.36      4.23 o
  -5  -4  13        2.83        2.23      3.18 o
  -4  -4  13       87.19       79.97      4.74 o
  -3  -4  13      233.51      231.55      8.29 o
  -2  -4  13       85.58       74.34      5.25 o
  -1  -4  13      245.41      240.03      8.66 o
   0  -4  13        4.36       -0.16      3.94 o
   1  -4  13      228.31      213.07      9.21 o
   2  -4  13       36.06       20.52      3.17 o
   3  -4  13      116.11      103.01      5.81 o
   4  -4  13        8.67        9.05      2.17 o
   5  -4  13        1.83        1.19      2.97 o
   6  -4  13      383.38      396.29      8.80 o
   7  -4  13        4.64        4.30      3.62 o
  -8  -3  13       17.64       14.18      4.74 o
  -7  -3  13       25.30       21.45      4.61 o
  -6  -3  13      119.25      117.32      5.67 o
  -5  -3  13       24.70       28.19      3.31 o
  -4  -3  13       23.71       20.30      3.17 o
  -3  -3  13      193.57      185.52     10.22 o
  -2  -3  13       46.72       34.43      3.82 o
  -1  -3  13        0.14       -3.25      3.25 o
   0  -3  13        8.07        7.37      3.64 o
   1  -3  13       44.65       45.89      7.18 o
   2  -3  13      111.18       96.46      4.98 o
   3  -3  13       38.16       29.25      3.36 o
   4  -3  13      227.04      225.40      4.59 o
   5  -3  13      212.69      215.61      5.19 o
   6  -3  13       26.54       32.25      2.98 o
   7  -3  13       41.20       35.25      3.31 o
   8  -3  13        0.32        2.07      3.20 o
  -8  -2  13        0.70        3.04      4.63 o
  -7  -2  13        9.28       11.38      4.13 o
  -6  -2  13       40.85       42.27      5.82 o
  -5  -2  13        4.08        2.56      2.72 o
  -4  -2  13      141.77      139.67      5.46 o
  -3  -2  13        9.13       12.96      2.87 o
  -2  -2  13      300.53      270.20      8.69 o
  -1  -2  13        9.35       38.23      5.90 o
   0  -2  13        6.25       -0.56      3.57 o
   1  -2  13       20.08       20.93      3.98 o
   2  -2  13      199.95      203.35      7.83 o
   3  -2  13      466.63      466.11      8.88 o
   4  -2  13       91.55       86.77      3.61 o
   5  -2  13      176.68      168.56      4.39 o
   6  -2  13        4.10        5.99      2.54 o
   7  -2  13        0.94       -1.38      2.92 o
   8  -2  13       38.48       42.81      3.54 o
  -8  -1  13        2.61        8.86      4.46 o
  -7  -1  13        0.89        6.19      3.58 o
  -6  -1  13      199.73      196.60     10.90 o
  -5  -1  13       17.19       20.17      2.67 o
  -4  -1  13       19.35       18.58      2.46 o
  -3  -1  13       12.46        7.31      2.43 o
  -2  -1  13       17.26       16.94      2.99 o
  -1  -1  13        1.27        3.77      3.18 o
   0  -1  13       37.14       29.13      3.76 o
   1  -1  13        7.41        9.42      3.87 o
   2  -1  13      279.44      268.05      7.47 o
   3  -1  13       29.38       24.62      2.79 o
   4  -1  13        0.01        2.26      3.02 o
   5  -1  13        4.64        3.82      2.17 o
   6  -1  13       85.44       83.48      3.59 o
   7  -1  13       14.49       13.73      2.95 o
   8  -1  13       76.15       83.53      4.09 o
  -8   0  13       38.52       32.24      4.69 o
  -7   0  13        6.69       13.99      3.57 o
  -6   0  13        0.88        2.05      2.68 o
  -5   0  13       36.16       31.26      5.55 o
  -4   0  13       11.40        7.25      4.98 o
  -3   0  13      117.43      102.90      9.24 o
  -2   0  13      636.68      637.08     15.89 o
  -1   0  13       38.33       44.38      3.72 o
   0   0  13        1.63       27.46     10.26 o
   1   0  13        4.89        2.65      3.54 o
   2   0  13      101.73       98.68      4.99 o
   3   0  13      275.01      275.87      5.90 o
   4   0  13      139.70      140.58      4.79 o
   5   0  13       61.81       61.35      2.75 o
   6   0  13      242.42      257.40      5.62 o
   7   0  13        2.46        8.29      2.76 o
   8   0  13       18.62       15.61      4.28 o
   9   0  13        0.14       -0.34      5.33 o
  -8   1  13        5.75        9.77      4.26 o
  -7   1  13       32.11       32.19      3.86 o
  -6   1  13      126.75      133.18     14.63 o
  -5   1  13       22.73       14.61      5.77 o
  -4   1  13       77.70       75.25      5.32 o
  -3   1  13      133.49      131.08      7.98 o
  -2   1  13      361.02      364.72      8.70 o
  -1   1  13      148.53      162.67      5.20 o
   0   1  13        0.92        7.44      4.30 o
   1   1  13      122.43      147.47      6.10 o
   2   1  13      269.60      264.20      6.71 o
   3   1  13        5.78        4.68      2.82 o
   4   1  13        0.09       -2.31      2.49 o
   5   1  13       11.93       12.28      2.39 o
   6   1  13        8.10        4.25      2.25 o
   7   1  13       14.33       11.80      2.57 o
   8   1  13       78.01       71.02      3.48 o
   9   1  13       42.03       41.30      3.93 o
  -8   2  13       22.05       23.75      4.46 o
  -7   2  13        0.03       -0.06      3.37 o
  -6   2  13       19.94       23.06      7.07 o
  -5   2  13        0.20        0.29      5.71 o
  -4   2  13        4.90        2.16      4.41 o
  -3   2  13       10.47       -3.31      5.39 o
  -2   2  13      102.75       90.52      3.79 o
  -1   2  13      148.88      121.40      5.08 o
   0   2  13      192.87      184.23      5.86 o
   1   2  13        0.35       -0.21      2.96 o
   2   2  13      686.08      700.26     13.57 o
   3   2  13      320.21      320.58      9.72 o
   4   2  13       31.45       25.37      2.65 o
   5   2  13        1.62        2.87      2.68 o
   6   2  13      388.60      385.08      7.66 o
   7   2  13        0.47       -2.10      2.38 o
   8   2  13       49.82       47.77      3.18 o
   9   2  13       15.70       15.07      4.33 o
  -7   3  13        0.01       -0.84      3.59 o
  -6   3  13        1.65        1.49      4.25 o
  -5   3  13       20.68       15.01      6.26 o
  -4   3  13       33.57       32.69      5.59 o
  -3   3  13        4.14        0.16      4.64 o
  -2   3  13      112.58      108.87      4.44 o
  -1   3  13      236.10      222.05      6.14 o
   0   3  13        2.23        1.36      2.90 o
   1   3  13      359.49      338.28      8.10 o
   2   3  13      283.38      274.22      7.26 o
   3   3  13      123.43      108.63      4.32 o
   4   3  13       83.06       73.30      3.41 o
   5   3  13        5.12        6.82      2.75 o
   6   3  13       27.21       24.30      4.66 o
   7   3  13        1.66        8.34      2.66 o
   8   3  13        4.40        3.26      3.03 o
   9   3  13        3.14        1.54      3.41 o
  -7   4  13       71.66       80.63      5.82 o
  -6   4  13      138.54      135.89      6.13 o
  -5   4  13        1.66       -1.79      2.97 o
  -4   4  13      157.36      142.39      6.17 o
  -3   4  13        8.07        3.88      2.53 o
  -2   4  13        7.70        8.44      2.81 o
  -1   4  13       20.19        5.43      2.91 o
   0   4  13        1.73        0.90      2.86 o
   1   4  13       51.65       54.82      3.64 o
   2   4  13        9.74       12.86      3.20 o
   3   4  13        0.91       -2.42      2.42 o
   4   4  13        8.80       15.00      2.38 o
   5   4  13       25.76       31.57      2.99 o
   6   4  13       57.91       65.41      3.13 o
   7   4  13        7.10        9.76      3.54 o
   8   4  13      118.55      111.56      5.19 o
   9   4  13       19.14       30.84      5.85 o
  -7   5  13       43.50       43.49      4.88 o
  -6   5  13       18.33       14.44      4.06 o
  -5   5  13        0.00       -0.49      7.83 o
  -4   5  13       66.57       74.71      6.34 o
  -3   5  13        1.04        2.67      3.32 o
  -2   5  13       10.61        7.30      2.97 o
  -1   5  13       26.37        9.00      3.05 o
   0   5  13       10.87        7.34      3.03 o
   1   5  13        4.44        2.66      3.14 o
   2   5  13        2.02        2.53      3.33 o
   3   5  13       14.05       26.04      3.50 o
   4   5  13        3.59        4.09      2.73 o
   5   5  13       14.44       14.10      2.89 o
   6   5  13      100.67       98.25      4.33 o
   7   5  13        0.70       -0.91      3.74 o
   8   5  13       58.72       57.69      3.92 o
  -6   6  13       19.93       28.96     10.52 o
  -5   6  13        7.54       11.34      8.72 o
  -4   6  13       87.85       97.08      6.19 o
  -3   6  13        0.85        3.64      3.66 o
  -2   6  13       54.59       58.21      5.37 o
  -1   6  13       17.30       16.44      3.48 o
   0   6  13        8.83        5.59      3.23 o
   1   6  13       36.32       24.92      3.58 o
   2   6  13        0.01        1.15      3.23 o
   3   6  13        0.07        2.16      2.28 o
   4   6  13      178.88      171.03      5.55 o
   5   6  13       48.04       62.64      3.70 o
   6   6  13       21.43       21.98      4.43 o
   7   6  13       15.54       30.92      4.56 o
   8   6  13       12.48        6.87      3.49 o
  -5   7  13        5.92        3.63      6.93 o
  -4   7  13        0.00        0.54      4.34 o
  -3   7  13       14.72       17.24      7.31 o
  -2   7  13       62.48       65.98      5.24 o
  -1   7  13      232.10      227.78      8.52 o
   0   7  13        9.46        9.31      3.70 o
   1   7  13       33.46       25.64      3.74 o
   2   7  13        3.52        2.41      3.50 o
   3   7  13       54.95       68.02      3.28 o
   4   7  13       32.98       34.57      3.84 o
   5   7  13       38.72       43.42      3.39 o
   6   7  13       57.82       58.36      5.14 o
   7   7  13       27.93       36.10      3.20 o
   8   7  13      104.65      120.60      7.15 o
  -5   8  13        1.69        3.13      5.31 o
  -4   8  13       85.79       97.43      7.39 o
  -3   8  13        5.06       13.10      7.74 o
  -2   8  13       11.68       13.49      6.80 o
  -1   8  13       67.04       70.52      6.36 o
   0   8  13        7.68        6.88      4.67 o
   1   8  13      167.85      182.97      8.09 o
   2   8  13       11.14        6.14      3.72 o
   3   8  13       57.54       55.15      3.08 o
   4   8  13       30.73       34.65      3.07 o
   5   8  13       39.65       47.72      5.36 o
   6   8  13       61.08       49.66      5.60 o
   7   8  13        0.64       -4.89      4.89 o
  -4   9  13       16.57       18.55      8.63 o
  -3   9  13      100.06      120.10     10.53 o
  -2   9  13       25.19       40.90      9.65 o
  -1   9  13       59.42       58.50      7.99 o
   0   9  13       10.89       11.38      4.88 o
   1   9  13       24.30       22.43      7.60 o
   2   9  13        2.55       11.76      4.92 o
   3   9  13       13.49       22.03      2.98 o
   4   9  13        2.01        4.80      4.43 o
   5   9  13       87.25       94.20      5.88 o
   6   9  13       14.03       11.44      4.99 o
  -2  10  13        2.23        7.56     10.25 o
  -1  10  13        0.24        5.49      7.05 o
   0  10  13       10.06       15.18      5.24 o
   1  10  13       52.94       48.99      8.41 o
   2  10  13        7.64       12.54      7.39 o
   3  10  13      225.31      243.80      8.29 o
   4  10  13        6.43       12.73      3.95 o
   5  10  13        3.12       -2.12      5.31 o
   0  11  13        5.90       15.19      9.57 o
   1  11  13       37.77       54.99      9.54 o
   2  11  13        1.35        8.31      5.62 o
   3  11  13       23.52       26.16      3.93 o
  -2 -10  14        0.70        2.57      7.95 o
  -1 -10  14        0.72       -7.31      8.34 o
   0 -10  14       47.58       31.82      8.72 o
  -4  -9  14        2.58        3.85      6.93 o
  -3  -9  14        7.16        2.05      7.44 o
  -2  -9  14       56.74       57.12      6.26 o
  -1  -9  14        0.16       -5.49      6.16 o
   0  -9  14       53.81       49.01      8.72 o
   1  -9  14        0.01        0.91      7.18 o
   2  -9  14        1.88        8.97      5.24 o
  -5  -8  14       21.38       15.14      6.93 o
  -4  -8  14        9.42       11.80      6.67 o
  -3  -8  14       16.58       10.68      5.77 o
  -2  -8  14        6.47        8.47      4.90 o
  -1  -8  14       16.26       18.70      5.33 o
   0  -8  14       36.94       35.67      7.70 o
   1  -8  14        0.92        2.05      7.44 o
   2  -8  14      108.40      127.89      8.18 o
   3  -8  14       15.99       21.93      3.43 o
   4  -8  14       20.54       18.92      3.49 o
  -6  -7  14        3.23        7.93      5.32 o
  -5  -7  14      121.11      111.90      7.58 o
  -4  -7  14        7.25        9.29      4.44 o
  -3  -7  14      106.27      103.30      7.49 o
  -2  -7  14       35.60       34.53      4.99 o
  -1  -7  14        7.10        8.17      4.68 o
   0  -7  14      259.90      241.66     10.14 o
   1  -7  14       20.61       22.07      6.93 o
   2  -7  14       30.81       36.21      4.99 o
   3  -7  14       24.41       15.46      2.92 o
   4  -7  14        2.57       -1.75      3.08 o
   5  -7  14       69.92       63.20      4.86 o
  -7  -6  14       39.99       41.27      5.98 o
  -6  -6  14        4.73        4.97      5.24 o
  -5  -6  14       36.89       36.25      5.36 o
  -4  -6  14        8.81        9.18      3.98 o
  -3  -6  14        0.94        5.88      4.36 o
  -2  -6  14      156.09      145.39      7.67 o
  -1  -6  14       18.05       18.45      5.52 o
   0  -6  14       38.37       25.49      4.93 o
   1  -6  14       12.44       11.03      6.67 o
   2  -6  14       87.72       86.74      5.55 o
   3  -6  14        1.14        0.37      6.42 o
   4  -6  14       62.41       56.02      2.92 o
   5  -6  14      113.68      122.84      5.54 o
   6  -6  14        0.58       -2.75      3.61 o
  -7  -5  14       45.42       57.65      8.34 o
  -6  -5  14       26.47       23.93      5.39 o
  -5  -5  14        0.05        3.43      3.52 o
  -4  -5  14        0.01       -0.70      4.46 o
  -3  -5  14       28.18       38.33      4.42 o
  -2  -5  14      225.92      213.70     10.26 o
  -1  -5  14      146.55      148.23      7.67 o
   0  -5  14      280.14      259.10     14.88 o
   1  -5  14       36.41       27.28      4.99 o
   2  -5  14      297.37      285.09     14.63 o
   3  -5  14       10.69       14.29      3.66 o
   4  -5  14        0.25        2.22      2.03 o
   5  -5  14       92.16       95.56      3.95 o
   6  -5  14        8.67        9.66      3.05 o
  -7  -4  14       40.95       53.60      5.64 o
  -6  -4  14        6.82        9.57      3.69 o
  -5  -4  14      152.03      159.83      6.42 o
  -4  -4  14       19.91       18.18      3.70 o
  -3  -4  14      230.37      220.30      8.18 o
  -2  -4  14      137.63      123.80      6.83 o
  -1  -4  14        7.83       11.15      3.94 o
   0  -4  14        0.22        2.39      3.88 o
   1  -4  14        1.68        3.54      4.25 o
   2  -4  14      113.52      110.08     10.01 o
   3  -4  14       67.03       72.74      4.15 o
   4  -4  14      136.32      137.37      4.67 o
   5  -4  14        1.60       -0.74      2.48 o
   6  -4  14       19.25       19.45      3.00 o
   7  -4  14       82.96       83.18      4.02 o
  -8  -3  14        7.95       14.78      6.29 o
  -7  -3  14       69.79       78.50      6.60 o
  -6  -3  14        0.54        2.80      3.40 o
  -5  -3  14       72.65       86.57      5.91 o
  -4  -3  14        6.65        4.55      3.14 o
  -3  -3  14       29.17       26.02      3.75 o
  -2  -3  14        8.67       -0.80      4.75 o
  -1  -3  14      141.46      143.65      6.87 o
   0  -3  14       70.08       48.28      4.31 o
   1  -3  14       64.68       49.88      4.81 o
   2  -3  14      487.33      473.58     13.60 o
   3  -3  14      120.40       95.30      4.82 o
   4  -3  14       10.22       12.03      3.44 o
   5  -3  14       68.31       78.14      3.35 o
   6  -3  14        3.17        2.48      2.75 o
   7  -3  14       46.09       48.36      3.46 o
  -8  -2  14       39.24       56.16      9.62 o
  -7  -2  14        6.53       13.34      4.25 o
  -6  -2  14       39.47       43.13      3.72 o
  -5  -2  14       20.74       28.48      3.32 o
  -4  -2  14        5.13        3.97      2.91 o
  -3  -2  14      333.06      329.81      9.86 o
  -2  -2  14       97.73      109.86      9.37 o
  -1  -2  14       18.56       22.89      3.85 o
   0  -2  14      227.23      227.04     14.88 o
   1  -2  14       35.93       27.97      4.31 o
   2  -2  14        1.76        2.79      4.13 o
   3  -2  14        6.80        8.68      2.97 o
   4  -2  14        1.74        4.84      3.24 o
   5  -2  14      194.74      202.04      4.66 o
   6  -2  14        1.00       -0.71      2.52 o
   7  -2  14        2.86        3.97      3.04 o
   8  -2  14       13.30       13.70      3.26 o
  -8  -1  14       34.05       38.83      5.39 o
  -7  -1  14       63.53       84.67      9.75 o
  -6  -1  14        0.04        0.02      5.20 o
  -5  -1  14       67.99       68.79      4.13 o
  -4  -1  14      130.82      137.02      6.77 o
  -3  -1  14        0.90       -3.85      3.85 o
  -2  -1  14      389.42      361.10     10.47 o
  -1  -1  14       28.13       32.86      3.70 o
   0  -1  14     1629.42     1545.94     36.02 o
   1  -1  14      221.94      201.00      8.25 o
   2  -1  14       50.55       62.07      5.04 o
   3  -1  14      283.36      263.24      7.82 o
   4  -1  14      255.08      259.83      6.49 o
   5  -1  14        1.00       -1.78      1.78 o
   6  -1  14       42.32       46.67      2.86 o
   7  -1  14      169.33      170.96      4.92 o
   8  -1  14        0.19        0.52      3.15 o
  -8   0  14        5.29       10.78     11.29 o
  -7   0  14       13.23       13.09     10.01 o
  -6   0  14        1.43        0.00      8.98 o
  -5   0  14        1.52       -5.18      5.18 o
  -4   0  14       17.86        8.81      5.08 o
  -3   0  14        1.47       13.86      5.90 o
  -2   0  14      308.27      312.56      9.37 o
  -1   0  14       36.65       39.53      3.69 o
   0   0  14     2073.69     1993.45     45.91 o
   1   0  14       13.79       17.74      3.72 o
   2   0  14      808.66      765.48     17.64 o
   3   0  14        4.67        1.93      2.97 o
   4   0  14       32.73       31.45      2.95 o
   5   0  14       68.29       75.28      3.97 o
   6   0  14        4.28       12.59      2.59 o
   7   0  14       51.51       56.51      4.04 o
   8   0  14       17.55       17.51      3.73 o
  -8   1  14       54.69       59.02     12.06 o
  -7   1  14        2.48        8.21     10.78 o
  -6   1  14       20.96       18.22     10.26 o
  -5   1  14       59.67       61.51      6.60 o
  -4   1  14       30.10       19.24      5.60 o
  -3   1  14       68.89       57.99      7.70 o
  -2   1  14     1352.55     1356.46     31.46 o
  -1   1  14      135.47      128.44      6.01 o
   0   1  14     1924.45     1926.66     40.30 o
   1   1  14      548.14      550.65     13.52 o
   2   1  14      408.51      409.13     11.03 o
   3   1  14       23.29       19.84      3.03 o
   4   1  14      130.38      160.08      4.91 o
   5   1  14       72.97       70.18      5.35 o
   6   1  14        1.16       -2.45      2.45 o
   7   1  14       11.40        6.23      2.56 o
   8   1  14        3.54        1.10      2.81 o
  -7   2  14       14.15       12.57     10.52 o
  -6   2  14        8.28        2.02      6.89 o
  -5   2  14       27.10       20.84      6.68 o
  -4   2  14      152.83      147.86     14.88 o
  -3   2  14       42.39       34.83      5.41 o
  -2   2  14      187.94      177.86      5.85 o
  -1   2  14      157.80      151.55      5.49 o
   0   2  14      181.71      238.10      8.19 o
   1   2  14       34.96       35.91      3.83 o
   2   2  14     1078.14     1093.23     24.01 o
   3   2  14        3.91        2.94      2.84 o
   4   2  14      217.64      204.20      6.42 o
   5   2  14       18.90       16.91      2.89 o
   6   2  14        0.31        6.14      3.23 o
   7   2  14      130.69      144.34      4.81 o
   8   2  14        1.74        3.63      2.73 o
  -7   3  14       31.22       27.47      7.88 o
  -6   3  14        0.03        1.14      6.80 o
  -5   3  14       45.45       47.63      7.52 o
  -4   3  14       85.83       66.31      6.50 o
  -3   3  14      101.84       84.80      7.33 o
  -2   3  14       39.86       38.00      3.88 o
  -1   3  14      116.90      112.53      5.02 o
   0   3  14      114.53      105.03      5.19 o
   1   3  14        0.49        1.07      3.11 o
   2   3  14      806.70      726.50     14.52 o
   3   3  14        3.45       10.78      2.89 o
   4   3  14        6.75       14.50      4.78 o
   5   3  14       45.38       49.38      4.17 o
   6   3  14       45.15       43.87      6.74 o
   7   3  14       26.21       25.04      3.00 o
   8   3  14       16.85       16.91      3.59 o
  -7   4  14       13.20       24.35      8.24 o
  -6   4  14        6.92        8.77      7.31 o
  -5   4  14       65.24       60.56     10.78 o
  -4   4  14        0.32       -3.46      3.46 o
  -3   4  14       11.60       10.34      2.83 o
  -2   4  14       74.39       66.06      5.44 o
  -1   4  14      129.06      119.44      5.31 o
   0   4  14      390.56      372.69      8.79 o
   1   4  14       65.61       55.73      3.93 o
   2   4  14      137.31      134.14      7.19 o
   3   4  14       62.11       60.62      3.44 o
   4   4  14      596.43      601.62     12.47 o
   5   4  14        1.09        2.52      2.79 o
   6   4  14        1.89        5.92      3.42 o
   7   4  14       46.41       61.42      5.50 o
   8   4  14        0.01        3.78      4.58 o
  -6   5  14        3.94       21.81     10.52 o
  -5   5  14       24.42       28.40      6.54 o
  -4   5  14        9.90        7.72      3.59 o
  -3   5  14       27.26       25.25      4.75 o
  -2   5  14        5.41        2.51      3.08 o
  -1   5  14        8.16        7.22      3.19 o
   0   5  14        4.25        5.50      3.34 o
   1   5  14       86.68       69.82      4.14 o
   2   5  14      204.79      206.92      6.74 o
   3   5  14       50.96       45.75      2.63 o
   4   5  14        2.02       -0.15      3.15 o
   5   5  14       31.33       27.68      3.76 o
   6   5  14       24.78       15.60      3.72 o
   7   5  14       32.06       26.96      5.15 o
   8   5  14        8.41       14.65      4.18 o
  -6   6  14        0.92        0.63      7.57 o
  -5   6  14       51.56       56.05      5.28 o
  -4   6  14       14.16       21.08      5.74 o
  -3   6  14       96.66       89.06      8.71 o
  -2   6  14       19.37       21.42      6.32 o
  -1   6  14       36.45       32.82      3.82 o
   0   6  14      139.01      117.80      5.73 o
   1   6  14       14.89       12.93      5.48 o
   2   6  14       63.28       55.59      4.14 o
   3   6  14        6.32        6.92      2.09 o
   4   6  14       69.91       64.16      4.24 o
   5   6  14       56.42       51.36      4.11 o
   6   6  14       91.53       99.26      6.11 o
   7   6  14        4.31        8.82      4.84 o
   8   6  14       15.49       26.44      5.70 o
  -5   7  14       12.17       10.78      5.05 o
  -4   7  14        3.65        3.07      4.48 o
  -3   7  14       62.30       72.71      5.46 o
  -2   7  14        0.81        8.12      4.28 o
  -1   7  14       70.83       69.06     11.60 o
   0   7  14       26.72       22.73      4.33 o
   1   7  14        0.06       -1.20      3.57 o
   2   7  14       19.99       19.76      3.96 o
   3   7  14       50.46       48.26      4.06 o
   4   7  14       92.73      100.95      4.66 o
   5   7  14        0.67        1.06      3.71 o
   6   7  14        1.07        3.90      4.60 o
   7   7  14       18.67       23.35      5.12 o
  -4   8  14        0.32        3.74      5.02 o
  -3   8  14      148.40      159.14      7.93 o
  -2   8  14        5.09        8.96      6.42 o
  -1   8  14       18.10       16.24      5.49 o
   0   8  14       13.34       19.04      4.76 o
   1   8  14        8.14        9.94      4.61 o
   2   8  14       71.15       70.42      8.22 o
   3   8  14       18.49       23.56      4.54 o
   4   8  14        0.58       -2.66      3.05 o
   5   8  14       40.72       45.66      5.46 o
   6   8  14       18.14       18.22      5.12 o
   7   8  14        7.47        2.52      6.24 o
  -3   9  14       20.21       28.72     12.89 o
  -2   9  14        6.94        7.82      5.11 o
  -1   9  14        5.87        9.21      5.93 o
   0   9  14       14.04        6.94      5.44 o
   1   9  14        8.87       13.40      7.24 o
   2   9  14        0.20       10.44      7.94 o
   3   9  14      133.46      137.42      8.37 o
   4   9  14        1.86       -2.01      3.55 o
   5   9  14       55.31       51.22      4.60 o
   6   9  14        3.67       -4.39      5.99 o
  -1  10  14       21.20       29.16     11.88 o
   0  10  14        0.36        6.25      5.42 o
   1  10  14        2.46        9.11      7.47 o
   2  10  14        3.73       10.11      5.45 o
   3  10  14        8.94       14.10      7.02 o
   4  10  14       26.12       29.25      3.82 o
  -3  -9  15        6.31        2.82      6.93 o
  -2  -9  15      111.56      133.19     10.39 o
  -1  -9  15      226.66      249.28     11.14 o
   0  -9  15        3.58      -10.89     13.99 o
   1  -9  15       31.26       36.95      8.98 o
  -4  -8  15       16.18        7.18      6.67 o
  -3  -8  15      113.78      124.02     18.99 o
  -2  -8  15      168.22      159.35     17.32 o
  -1  -8  15        8.43       13.97      6.42 o
   0  -8  15       16.03        2.90     12.32 o
   1  -8  15       77.95       77.24      9.75 o
   2  -8  15      123.55      154.93      8.73 o
   3  -8  15       59.04       66.05      6.35 o
  -5  -7  15       35.51       35.41      6.93 o
  -4  -7  15      168.30      162.12     10.65 o
  -3  -7  15       27.62       26.45      4.90 o
  -2  -7  15        6.01       13.59      4.89 o
  -1  -7  15      289.92      289.55     11.05 o
   0  -7  15        0.11        5.57      5.33 o
   1  -7  15      461.50      492.43     20.79 o
   2  -7  15       51.08       56.45      8.98 o
   3  -7  15       51.06       51.84      5.80 o
   4  -7  15       12.79       14.64      4.68 o
  -6  -6  15       93.33       97.74      7.71 o
  -5  -6  15        1.26       -1.25      8.60 o
  -4  -6  15       49.22       54.46      5.07 o
  -3  -6  15       52.27       55.77      5.15 o
  -2  -6  15        1.20        0.93      4.42 o
  -1  -6  15      147.29      168.79      8.37 o
   0  -6  15       28.95       32.59      6.42 o
   1  -6  15       38.04       12.33      5.48 o
   2  -6  15        7.15        3.85      7.44 o
   3  -6  15      202.81      198.00      8.57 o
   4  -6  15       45.90       41.81      4.79 o
   5  -6  15       75.76       80.95      3.77 o
  -7  -5  15       10.68       12.42      5.20 o
  -6  -5  15        9.31       15.47      8.85 o
  -5  -5  15       14.17       10.28      4.41 o
  -4  -5  15       99.39      102.85      6.90 o
  -3  -5  15       82.31       81.73      7.57 o
  -2  -5  15      187.02      186.67      8.18 o
  -1  -5  15      116.46      129.30      7.67 o
   0  -5  15        0.37       -3.24      4.49 o
   1  -5  15      318.33      345.14     12.04 o
   2  -5  15       24.35       22.58      7.18 o
   3  -5  15       81.09      100.34      7.74 o
   4  -5  15       94.31       95.52      5.37 o
   5  -5  15       19.42       21.07      2.54 o
   6  -5  15       91.28      116.11      4.43 o
  -7  -4  15        1.24        4.62      4.82 o
  -6  -4  15       80.64       77.48      5.34 o
  -5  -4  15       54.70       49.16      4.34 o
  -4  -4  15      109.19      116.83      6.53 o
  -3  -4  15      125.99      125.44     12.19 o
  -2  -4  15        1.46        1.27      5.26 o
  -1  -4  15      120.46      120.42      7.15 o
   0  -4  15        2.12        0.90      3.98 o
   1  -4  15       57.09       61.33      5.33 o
   2  -4  15       66.95       61.79      5.51 o
   3  -4  15      110.10      115.01      7.62 o
   4  -4  15       88.00       92.89      5.26 o
   5  -4  15       14.92       12.38      3.17 o
   6  -4  15        6.68       12.89      2.83 o
  -7  -3  15        7.95       15.50      4.59 o
  -6  -3  15       43.32       43.72      7.22 o
  -5  -3  15       71.89       68.46      6.10 o
  -4  -3  15       97.07       89.76      6.08 o
  -3  -3  15      105.07      116.14      6.53 o
  -2  -3  15       32.25       39.17      4.12 o
  -1  -3  15        3.44        3.48      3.70 o
   0  -3  15       37.23       39.37      4.42 o
   1  -3  15      107.29      111.38      7.26 o
   2  -3  15        0.01       -4.20      4.34 o
   3  -3  15        1.86        0.09      3.19 o
   4  -3  15       68.45       61.38      4.30 o
   5  -3  15        6.13        4.17      4.62 o
   6  -3  15      154.62      178.43      7.85 o
   7  -3  15        0.76       -0.57      2.98 o
  -7  -2  15        0.37       10.90      4.26 o
  -6  -2  15       99.27      102.64      7.62 o
  -5  -2  15       23.29       26.01      3.37 o
  -4  -2  15        3.30        3.05      3.46 o
  -3  -2  15        3.17        9.11      4.11 o
  -2  -2  15      128.44      126.20      6.93 o
  -1  -2  15        0.17        3.81      3.98 o
   0  -2  15        0.32        0.92      3.70 o
   1  -2  15       56.58       61.38      5.11 o
   2  -2  15       19.77       23.92      4.79 o
   3  -2  15      188.65      205.32      6.13 o
   4  -2  15      142.81      136.09      5.49 o
   5  -2  15       57.11       48.93      4.99 o
   6  -2  15       29.89       25.71      2.66 o
   7  -2  15        1.96        0.87      3.22 o
  -7  -1  15      101.79      101.62     13.09 o
  -6  -1  15       15.45       10.96      3.09 o
  -5  -1  15        2.59       -0.17      2.68 o
  -4  -1  15       90.16      100.82      5.55 o
  -3  -1  15        1.78        1.65      2.96 o
  -2  -1  15       11.39       11.42      3.30 o
  -1  -1  15      201.61      184.75      7.44 o
   0  -1  15       33.08       34.73      4.25 o
   1  -1  15      133.94      116.77      7.03 o
   2  -1  15        0.83        0.94      3.16 o
   3  -1  15       94.13      110.19      5.88 o
   4  -1  15       81.22       67.36      4.85 o
   5  -1  15       56.19       51.09      3.76 o
   6  -1  15       36.02       28.38      3.22 o
   7  -1  15       11.79       12.51      2.72 o
  -7   0  15        0.91        6.93     10.26 o
  -6   0  15        0.91        0.77      9.49 o
  -5   0  15        1.24       -5.67      5.67 o
  -4   0  15       85.30       70.57      7.95 o
  -3   0  15        0.34        3.59      2.60 o
  -2   0  15      680.13      676.82     16.91 o
  -1   0  15       18.15       21.43      3.56 o
   0   0  15       42.41       45.98      4.13 o
   1   0  15       28.53       30.03      4.23 o
   2   0  15        4.40        4.13      4.60 o
   3   0  15       14.22       11.07      3.36 o
   4   0  15        0.72       -0.91      3.35 o
   5   0  15        7.99       11.87      3.19 o
   6   0  15      214.98      226.15      7.51 o
   7   0  15       24.87       34.97      3.24 o
   8   0  15        0.05       -2.71      2.97 o
  -7   1  15       13.64       12.57     11.29 o
  -6   1  15       55.87       47.99     11.80 o
  -5   1  15       26.52       25.93      5.92 o
  -4   1  15      572.54      593.53     23.86 o
  -3   1  15        1.52        4.11      6.67 o
  -2   1  15       26.08       25.89      3.19 o
  -1   1  15       39.57       27.90      3.53 o
   0   1  15        3.75       11.57      2.67 o
   1   1  15      125.94      128.18      6.35 o
   2   1  15      394.86      405.12     11.05 o
   3   1  15        4.19        0.39      2.89 o
   4   1  15      121.26      119.68      7.66 o
   5   1  15        0.20        3.73      3.79 o
   6   1  15       41.85       37.83      4.19 o
   7   1  15        0.30        2.48      2.93 o
   8   1  15        6.02        5.97      2.72 o
  -7   2  15       11.86       11.80     11.55 o
  -6   2  15       21.74       25.40     11.29 o
  -5   2  15        0.76        6.93      8.98 o
  -4   2  15      110.29      130.12      9.75 o
  -3   2  15       82.57       65.87      6.46 o
  -2   2  15      108.76      107.96      5.12 o
  -1   2  15      405.44      362.15      8.60 o
   0   2  15       11.28       13.48      3.43 o
   1   2  15      115.29      105.82      5.97 o
   2   2  15      130.98      134.38      6.80 o
   3   2  15       74.16       78.49      6.07 o
   4   2  15        2.24       -2.37      3.98 o
   5   2  15        9.59        3.36      3.93 o
   6   2  15       35.09       31.68      4.05 o
   7   2  15       52.24       55.29      3.53 o
   8   2  15       60.43       66.64      6.44 o
  -7   3  15       19.67       36.95     11.55 o
  -6   3  15       26.32       34.58      8.25 o
  -5   3  15       10.56       14.37      9.24 o
  -4   3  15       67.94       62.30      6.78 o
  -3   3  15       65.38       58.36      4.69 o
  -2   3  15      159.54      169.05      5.63 o
  -1   3  15        8.38        5.48      3.02 o
   0   3  15       47.46       48.39      3.69 o
   1   3  15      151.70      134.53      5.67 o
   2   3  15       88.04      106.98      6.36 o
   3   3  15       27.65       26.16      2.71 o
   4   3  15      763.78      756.29     15.18 o
   5   3  15       14.93       20.15      4.56 o
   6   3  15       50.69       55.19      4.32 o
   7   3  15        3.31       -0.34      4.11 o
   8   3  15        3.02        5.55      5.60 o
  -6   4  15        3.92       11.29     10.78 o
  -5   4  15        4.55        3.85      9.24 o
  -4   4  15       57.98       63.12     11.03 o
  -3   4  15        7.52        9.34      4.41 o
  -2   4  15       15.54        9.30      3.02 o
  -1   4  15        2.35        5.22      3.05 o
   0   4  15        7.03        9.41      3.56 o
   1   4  15        9.97       15.16      3.45 o
   2   4  15       21.52       20.17      3.59 o
   3   4  15       27.86       30.89      3.84 o
   4   4  15       56.69       64.32      8.22 o
   5   4  15       97.53       96.81      7.41 o
   6   4  15       12.64       18.18      7.22 o
   7   4  15        0.99       11.90      7.18 o
   8   4  15       86.28      105.68      9.67 o
  -6   5  15       15.25       13.09     11.29 o
  -5   5  15       14.68       27.97     10.52 o
  -4   5  15        9.49        5.03      3.75 o
  -3   5  15        2.95        2.40      3.40 o
  -2   5  15       80.43       85.62      4.92 o
  -1   5  15       43.94       43.72      4.85 o
   0   5  15       16.92       18.40      3.62 o
   1   5  15      116.20      125.36      5.86 o
   2   5  15        8.62        7.10      3.52 o
   3   5  15      133.43      143.23      6.05 o
   4   5  15       56.51       61.68      4.25 o
   5   5  15       29.07       33.48      3.94 o
   6   5  15       78.51       88.74      6.59 o
   7   5  15        0.40        1.77      8.04 o
  -5   6  15       28.00       26.81      7.31 o
  -4   6  15       12.23        9.48      6.23 o
  -3   6  15       13.05        9.40      7.76 o
  -2   6  15      111.19      112.83      8.12 o
  -1   6  15        1.82       -3.45      3.45 o
   0   6  15        0.32       -1.09      3.50 o
   1   6  15       14.28        7.41      4.07 o
   2   6  15        7.78        6.85      4.30 o
   3   6  15        4.15       10.57      4.15 o
   4   6  15       17.54       18.10      3.56 o
   5   6  15        3.83        7.57      3.76 o
   6   6  15       21.26       23.66      7.57 o
   7   6  15       35.18       48.08      5.48 o
  -4   7  15       75.09       88.26      7.68 o
  -3   7  15        5.75        8.81      6.39 o
  -2   7  15        0.74        3.95      6.57 o
  -1   7  15        0.61       -0.50      4.30 o
   0   7  15        6.37        5.43      4.19 o
   1   7  15        0.02       -1.86      3.73 o
   2   7  15       77.42       69.80      8.89 o
   3   7  15       72.01       89.09      6.00 o
   4   7  15       18.70       21.60      2.98 o
   5   7  15       72.81       93.13      5.53 o
   6   7  15       30.42       36.85      7.76 o
   7   7  15        8.68       31.56     14.88 o
  -3   8  15        9.14       15.33      7.33 o
  -2   8  15       47.82       61.72      9.83 o
  -1   8  15        0.03        9.16      4.83 o
   0   8  15       12.01       12.10      6.04 o
   1   8  15       17.62       24.83      5.10 o
   2   8  15        0.18        0.77      4.04 o
   3   8  15       10.91       15.65      5.93 o
   4   8  15        0.00       -2.78      2.78 o
   5   8  15        0.01        5.02      4.30 o
   6   8  15       34.06       35.55      9.62 o
  -2   9  15       25.85       26.46      8.82 o
  -1   9  15       32.63       43.76      7.16 o
   0   9  15        2.45        5.45      5.10 o
   1   9  15       57.10       71.11      6.43 o
   2   9  15       12.83       23.01      5.52 o
   3   9  15       10.09        9.57      7.00 o
   4   9  15       64.57       58.61      4.10 o
   5   9  15        0.21        2.66      5.01 o
   0  10  15        9.30       19.10      8.07 o
   1  10  15        2.07        8.20     10.47 o
   2  10  15        4.74        9.25      5.45 o
   3  10  15       59.95       85.10     11.09 o
  -3  -8  16       17.29       18.86      6.80 o
  -2  -8  16       34.88       34.47      5.70 o
  -1  -8  16       61.23       59.45      6.42 o
   0  -8  16      198.19      240.89     10.92 o
   1  -8  16        4.13       -0.91      7.18 o
   2  -8  16      229.47      288.42     16.68 o
  -4  -7  16       54.96       45.13      5.51 o
  -3  -7  16       92.52      104.46      7.59 o
  -2  -7  16        0.13        8.56      5.15 o
  -1  -7  16        0.28        4.08      5.22 o
   0  -7  16      534.15      601.42     21.04 o
   1  -7  16       29.05       35.10      6.21 o
   2  -7  16       35.18       33.10      8.98 o
   3  -7  16        1.25        0.32      5.30 o
  -5  -6  16       71.73       93.40      9.49 o
  -4  -6  16        8.26        7.32      4.68 o
  -3  -6  16        9.29       10.14      4.60 o
  -2  -6  16      165.54      167.67      8.48 o
  -1  -6  16       49.06       43.37      5.51 o
   0  -6  16        0.48       -1.98      4.93 o
   1  -6  16        0.13       -5.20      5.41 o
   2  -6  16        1.77       -0.18      5.77 o
   3  -6  16        6.82        0.77      7.70 o
   4  -6  16        1.72       -4.23      4.23 o
  -6  -5  16        0.17       -0.57      7.06 o
  -5  -5  16        6.63        7.94      8.47 o
  -4  -5  16       24.44       23.01      5.00 o
  -3  -5  16      136.26      168.65      7.89 o
  -2  -5  16        4.50        6.05      4.38 o
  -1  -5  16       27.34       23.65      4.86 o
   0  -5  16        2.87        5.60      7.31 o
   1  -5  16       10.31        9.54      5.22 o
   2  -5  16      344.81      346.09     12.35 o
   3  -5  16       30.39       29.51      7.95 o
   4  -5  16      158.57      176.33      7.37 o
   5  -5  16      181.83      205.68      9.57 o
  -6  -4  16        6.44        3.67      4.37 o
  -5  -4  16       13.15        8.17      5.90 o
  -4  -4  16       10.12        6.38      5.90 o
  -3  -4  16       73.31       74.84      5.89 o
  -2  -4  16      108.85      102.81      6.90 o
  -1  -4  16        0.19        1.75      4.19 o
   0  -4  16      640.83      604.06     16.67 o
   1  -4  16        1.57       -4.49      4.49 o
   2  -4  16        0.04        5.03      4.71 o
   3  -4  16       78.63       83.30      6.76 o
   4  -4  16       47.08       46.41      4.49 o
   5  -4  16        8.17       11.79      5.36 o
   6  -4  16        2.46       -3.75      5.90 o
  -6  -3  16        0.27        4.03      3.69 o
  -5  -3  16      217.47      219.10     10.33 o
  -4  -3  16       41.79       34.03      4.27 o
  -3  -3  16        0.07        5.55      3.80 o
  -2  -3  16       18.73       20.25      4.12 o
  -1  -3  16      132.60      153.25      7.46 o
   0  -3  16      142.44      122.02      7.40 o
   1  -3  16        0.03        3.87      4.49 o
   2  -3  16      202.96      201.54      8.99 o
   3  -3  16        0.89       -3.72      3.72 o
   4  -3  16      144.24      153.12      7.31 o
   5  -3  16       41.47       43.42      5.43 o
   6  -3  16       16.37       12.67      5.90 o
  -7  -2  16      147.92      190.17     13.22 o
  -6  -2  16        7.35       13.48      5.77 o
  -5  -2  16       14.12       13.79      4.25 o
  -4  -2  16        7.22        4.89      3.53 o
  -3  -2  16      118.30      119.65      6.55 o
  -2  -2  16       44.95       53.21      4.41 o
  -1  -2  16       25.54       31.39      4.12 o
   0  -2  16      229.95      252.62      9.24 o
   1  -2  16       29.04       27.03      4.53 o
   2  -2  16       59.55       51.34      5.22 o
   3  -2  16        0.19        0.74      3.47 o
   4  -2  16        0.09       -2.49      3.91 o
   5  -2  16        2.03        1.85      7.39 o
   6  -2  16        4.30       -4.30      4.30 o
   7  -2  16       32.68       33.10      4.18 o
  -7  -1  16        0.24        1.80     11.29 o
  -6  -1  16        7.12       -6.23      6.23 o
  -5  -1  16       83.46       85.91      5.13 o
  -4  -1  16        4.03       12.00      3.21 o
  -3  -1  16       25.01       21.08      3.50 o
  -2  -1  16        7.16        5.94      3.50 o
  -1  -1  16      176.66      187.97     11.80 o
   0  -1  16        9.97       10.12      4.01 o
   1  -1  16      232.09      233.62      9.10 o
   2  -1  16       32.24       30.44      4.51 o
   3  -1  16       84.53       80.48      5.60 o
   4  -1  16      105.23       96.10      5.82 o
   5  -1  16      221.70      219.60      6.52 o
   6  -1  16        3.52       -2.46      4.00 o
   7  -1  16        0.89       -4.38      4.38 o
  -7   0  16       24.37       18.99     11.80 o
  -6   0  16       10.14        1.54     10.78 o
  -5   0  16      107.03       98.54     10.26 o
  -4   0  16       57.56       75.02      7.83 o
  -3   0  16        0.56        3.78      3.01 o
  -2   0  16      448.25      447.50     12.56 o
  -1   0  16      309.71      323.12     20.66 o
   0   0  16        0.01       -0.19      3.75 o
   1   0  16      144.90      141.94      5.80 o
   2   0  16       12.01        6.88      4.38 o
   3   0  16       10.06        6.64      2.92 o
   4   0  16       39.99       48.78      4.45 o
   5   0  16        5.53        4.99      4.10 o
   6   0  16        9.78        2.53      4.08 o
   7   0  16       49.76       64.85      5.10 o
  -6   1  16        0.09        7.95     10.52 o
  -5   1  16       35.04       33.36      8.72 o
  -4   1  16      347.14      362.07     17.96 o
  -3   1  16       78.92       91.49      4.82 o
  -2   1  16       34.29       37.48      3.62 o
  -1   1  16       28.22       21.14      3.84 o
   0   1  16      112.63      111.48      4.88 o
   1   1  16      115.03      112.92      6.60 o
   2   1  16      433.73      434.82     11.60 o
   3   1  16        0.03       -1.52      2.60 o
   4   1  16       26.92       30.79      5.11 o
   5   1  16      173.24      186.75      8.02 o
   6   1  16        4.98        2.36      4.06 o
   7   1  16      218.49      237.40      8.00 o
  -5   2  16       39.69       25.40      8.47 o
  -4   2  16       79.22       68.51      9.49 o
  -3   2  16      179.75      153.76      5.53 o
  -2   2  16      165.21      148.74      6.36 o
  -1   2  16       34.67       41.63      3.95 o
   0   2  16       87.80       73.43      6.54 o
   1   2  16       13.47       11.59      3.76 o
   2   2  16       34.29       39.75      6.72 o
   3   2  16        8.08        9.08      4.08 o
   4   2  16        0.73       -3.26      5.02 o
   5   2  16       17.64       17.24      7.33 o
   6   2  16       14.85       18.01      4.15 o
   7   2  16       64.24       63.04      7.30 o
  -6   3  16        0.63       10.78     11.55 o
  -5   3  16       39.50       21.81     10.26 o
  -4   3  16       10.69        3.54      9.37 o
  -3   3  16      124.05      117.02      6.35 o
  -2   3  16        8.62       11.97      3.04 o
  -1   3  16       94.24       94.31      4.78 o
   0   3  16        2.03        1.32      3.26 o
   1   3  16        4.31        4.77      3.33 o
   2   3  16      550.51      501.32     12.91 o
   3   3  16        2.74        7.02      4.18 o
   4   3  16      510.01      545.95     11.83 o
   5   3  16       67.65       73.73      4.98 o
   6   3  16        2.44        7.63      4.51 o
   7   3  16       71.84       84.30      9.16 o
  -5   4  16        0.84        7.70     10.52 o
  -4   4  16        0.08       -1.28      8.98 o
  -3   4  16       97.83      103.77      5.20 o
  -2   4  16        6.46        2.83      4.11 o
  -1   4  16       39.54       34.64      3.56 o
   0   4  16      296.23      284.63      7.80 o
   1   4  16       38.43       36.40      3.88 o
   2   4  16        0.57        3.83      3.49 o
   3   4  16       55.71       61.77      9.36 o
   4   4  16      136.05      140.38      9.22 o
   5   4  16        7.77       16.57      6.26 o
   6   4  16       10.94       11.07      6.53 o
   7   4  16        7.00        3.81      4.18 o
  -5   5  16       87.21      105.21     13.86 o
  -4   5  16        0.07        0.51     10.01 o
  -3   5  16        1.07        1.67      4.02 o
  -2   5  16       11.95       10.12      3.49 o
  -1   5  16        4.56        0.38      3.50 o
   0   5  16       39.20       39.66      4.01 o
   1   5  16       25.47       25.66      3.89 o
   2   5  16       57.14       54.61      5.11 o
   3   5  16       29.02       29.64      7.07 o
   4   5  16      289.95      281.44      7.58 o
   5   5  16       18.59       18.83      4.21 o
   6   5  16      101.02      114.35      6.60 o
   7   5  16        5.11       17.19      8.04 o
  -4   6  16       11.97        5.34      5.90 o
  -3   6  16        3.22        7.30      6.57 o
  -2   6  16        0.34        4.40      6.76 o
  -1   6  16       22.88       19.33      4.22 o
   0   6  16       77.00       71.27      5.44 o
   1   6  16       31.39       32.54      5.48 o
   2   6  16      131.14      137.29      6.21 o
   3   6  16       21.06       21.89      5.78 o
   4   6  16       12.38       20.64      3.26 o
   5   6  16       36.79       29.13      4.05 o
   6   6  16       14.66        9.34      9.88 o
  -3   7  16      129.13      147.60      7.62 o
  -2   7  16       40.83       43.36      5.31 o
  -1   7  16        0.94        1.25      5.09 o
   0   7  16       22.73       22.97      4.31 o
   1   7  16       18.02       18.63      4.26 o
   2   7  16        0.01        0.11      5.97 o
   3   7  16       11.51       18.37      6.15 o
   4   7  16       14.57       18.67      5.02 o
   5   7  16       20.91       24.82      3.61 o
   6   7  16       56.82       60.23      6.97 o
  -2   8  16       10.63       13.72      8.26 o
  -1   8  16       22.96       26.18      9.25 o
   0   8  16       46.16       53.16      5.73 o
   1   8  16        0.69       -2.24      4.39 o
   2   8  16       59.42       62.88      5.77 o
   3   8  16       67.82       76.77     10.41 o
   4   8  16      132.56      133.48     10.23 o
   5   8  16       12.13       15.20      3.68 o
  -1   9  16       14.51       22.05      8.71 o
   0   9  16       34.71       41.37     10.36 o
   1   9  16       19.63       25.69      6.65 o
   2   9  16       27.58       32.65      6.64 o
   3   9  16        0.26        8.39      5.33 o
   4   9  16        0.46       -1.71     15.52 o
  -3  -7  17       39.71       34.97      5.51 o
  -2  -7  17      229.71      269.18     11.00 o
  -1  -7  17       63.11       83.36      7.18 o
   0  -7  17        0.34        2.77      5.55 o
   1  -7  17        0.59       -2.07      5.84 o
   2  -7  17        7.40        1.22      6.21 o
  -4  -6  17       60.00       61.56      5.77 o
  -3  -6  17       66.09       65.09      5.77 o
  -2  -6  17       27.25       34.23      5.41 o
  -1  -6  17      142.52      126.55     10.65 o
   0  -6  17        0.06       -1.78      5.22 o
   1  -6  17       69.70       64.71      6.58 o
   2  -6  17      105.88      105.41      8.35 o
   3  -6  17        0.59       -6.03      6.03 o
  -5  -5  17        0.78        2.31      6.67 o
  -4  -5  17        0.50       -1.09      4.56 o
  -3  -5  17       29.23       27.68      8.98 o
  -2  -5  17        0.48       -1.85      4.62 o
  -1  -5  17        0.66       -3.43      4.68 o
   0  -5  17       23.10       18.31      5.11 o
   1  -5  17       46.43       37.62      5.59 o
   2  -5  17       45.73       43.54      6.21 o
   3  -5  17      202.55      204.64     10.45 o
   4  -5  17        3.85        5.35      4.86 o
  -5  -4  17        2.72       -4.06      6.80 o
  -4  -4  17       26.18       27.46      5.00 o
  -3  -4  17       42.90       33.57      4.87 o
  -2  -4  17       84.50       89.52      6.34 o
  -1  -4  17      179.55      177.91     13.22 o
   0  -4  17        1.30        1.12      4.56 o
   1  -4  17      240.39      236.23     10.12 o
   2  -4  17       59.91       54.88      6.03 o
   3  -4  17        0.18       -2.33      4.41 o
   4  -4  17       49.63       57.21      5.11 o
   5  -4  17       19.10       12.75      4.67 o
  -6  -3  17       40.21       20.00      6.98 o
  -5  -3  17       10.44       13.71      5.39 o
  -4  -3  17       24.74       27.97      5.26 o
  -3  -3  17       14.63       18.61      4.22 o
  -2  -3  17       32.29       30.63      6.16 o
  -1  -3  17       14.19       14.73      4.44 o
   0  -3  17       25.84       26.61      4.81 o
   1  -3  17       49.63       50.08      5.15 o
   2  -3  17       53.07       52.36      5.77 o
   3  -3  17      167.26      149.06      6.75 o
   4  -3  17        6.54       13.45      4.40 o
   5  -3  17       34.16       31.01      4.76 o
   6  -3  17       23.87       20.53      7.18 o
  -6  -2  17       14.59       11.12      8.31 o
  -5  -2  17       26.02       33.54      4.49 o
  -4  -2  17       39.83       37.38      8.72 o
  -3  -2  17       30.34       35.52      4.16 o
  -2  -2  17       46.77       50.30      4.60 o
  -1  -2  17        6.33        8.28      4.12 o
   0  -2  17        0.01       -0.22      5.13 o
   1  -2  17       72.64       68.47      5.41 o
   2  -2  17       20.25       14.89      3.87 o
   3  -2  17       73.19       82.27      6.68 o
   4  -2  17        4.35        3.14      4.10 o
   5  -2  17        1.43        4.59      5.74 o
   6  -2  17       86.23       79.58      5.51 o
  -6  -1  17       28.80       10.66      6.84 o
  -5  -1  17       11.74       15.65      8.21 o
  -4  -1  17      125.90      121.30      6.37 o
  -3  -1  17       26.69       35.67      3.99 o
  -2  -1  17        1.67        1.50      3.61 o
  -1  -1  17       10.94       15.14      5.52 o
   0  -1  17        4.19        4.56      4.19 o
   1  -1  17       67.48       61.59      5.30 o
   2  -1  17        1.80        4.45      4.49 o
   3  -1  17       12.33        7.57      4.79 o
   4  -1  17       14.92       10.53      3.98 o
   5  -1  17       33.29       28.95      5.19 o
   6  -1  17       16.84       14.24      4.46 o
  -5   0  17       89.83      100.85     10.78 o
  -4   0  17        2.14        4.62      7.70 o
  -3   0  17        0.89        5.11      3.39 o
  -2   0  17       24.92       24.25      3.96 o
  -1   0  17      111.80      121.60      6.60 o
   0   0  17       59.15       53.96      4.74 o
   1   0  17        1.38        2.84      3.31 o
   2   0  17       10.53        5.71      4.42 o
   3   0  17      151.80      154.35      8.07 o
   4   0  17        9.67        9.02      3.77 o
   5   0  17       78.08      104.50      6.51 o
   6   0  17       63.55       68.04      6.00 o
  -5   1  17       17.00       17.19      8.98 o
  -4   1  17      428.49      433.66     20.27 o
  -3   1  17       26.66       26.41      3.39 o
  -2   1  17      219.67      238.80      8.54 o
  -1   1  17        9.65       17.71      3.94 o
   0   1  17        0.16        1.77      3.94 o
   1   1  17      120.16      138.79      6.93 o
   2   1  17        0.08        2.04      4.01 o
   3   1  17       17.30       17.30      4.42 o
   4   1  17       51.25       52.76      6.22 o
   5   1  17       24.69       27.04      6.19 o
   6   1  17        6.71        7.85      5.71 o
   7   1  17        0.06       -0.32      4.28 o
  -5   2  17        1.21       -8.72      8.72 o
  -4   2  17       21.43       12.32      8.47 o
  -3   2  17        7.06        8.98      7.70 o
  -2   2  17       25.45       33.41      4.88 o
  -1   2  17        1.00       -0.06      3.69 o
   0   2  17        0.02        0.33      3.76 o
   1   2  17        5.71        3.36      3.98 o
   2   2  17       31.70       36.35      4.59 o
   3   2  17        2.97        6.25      5.47 o
   4   2  17        6.69        4.65      4.89 o
   5   2  17      241.64      268.83     13.78 o
   6   2  17        3.57       -0.75      4.39 o
   7   2  17        5.04       -3.77      4.33 o
  -5   3  17       60.88       57.48     12.06 o
  -4   3  17       31.25       29.65      6.87 o
  -3   3  17        2.48       -0.29      3.09 o
  -2   3  17       38.91       39.45      3.71 o
  -1   3  17        7.24        8.48      3.40 o
   0   3  17       31.63       35.02      3.72 o
   1   3  17        2.24        0.55      3.87 o
   2   3  17        1.25       -0.11      4.14 o
   3   3  17      183.18      197.00      8.24 o
   4   3  17      133.20      147.49      5.60 o
   5   3  17       13.82       13.11      6.53 o
   6   3  17       41.51       38.11      4.72 o
   7   3  17        0.00       -8.47      8.72 o
  -5   4  17       82.60       93.15     13.60 o
  -4   4  17       73.06      101.62     13.09 o
  -3   4  17        0.30       -3.72      4.51 o
  -2   4  17       92.41       79.30      5.81 o
  -1   4  17       30.41       30.92      3.84 o
   0   4  17       14.23       16.99      3.69 o
   1   4  17       28.29       24.86      3.88 o
   2   4  17       11.05        9.84      4.45 o
   3   4  17        6.95        9.10      7.89 o
   4   4  17       65.24       70.06      6.11 o
   5   4  17       38.86       56.72      6.26 o
   6   4  17      107.81      111.30      9.54 o
  -4   5  17        1.52        4.62      9.75 o
  -3   5  17       26.43       28.99      4.40 o
  -2   5  17       32.92       36.98      5.74 o
  -1   5  17        0.07       -3.59      3.59 o
   0   5  17        9.35       10.59      3.79 o
   1   5  17        1.76        0.83      3.78 o
   2   5  17       22.97       24.65      4.03 o
   3   5  17       41.95       42.86      5.33 o
   4   5  17       22.97       32.80      7.79 o
   5   5  17       10.43       14.51      4.63 o
   6   5  17      611.25      706.59     21.37 o
  -3   6  17        1.81        4.29      6.31 o
  -2   6  17        6.29        2.83      7.20 o
  -1   6  17       23.81       27.67      4.26 o
   0   6  17        4.43        4.15      3.96 o
   1   6  17       28.58       32.72      4.28 o
   2   6  17        0.48        2.68      4.02 o
   3   6  17       73.73       69.57      4.89 o
   4   6  17       15.25       21.46     10.68 o
   5   6  17       46.07       50.67      7.03 o
   6   6  17        1.72       13.96      9.40 o
  -2   7  17        1.62        4.06      7.33 o
  -1   7  17       15.66       14.21      6.93 o
   0   7  17       13.85       12.35      5.04 o
   1   7  17       11.96       12.35      5.33 o
   2   7  17       22.78       20.66      5.11 o
   3   7  17        7.82        1.36      6.67 o
   4   7  17        0.92        3.63      7.87 o
   5   7  17       50.05       67.87      7.48 o
  -1   8  17       10.20       14.31      6.36 o
   0   8  17        6.00        4.66      6.40 o
   1   8  17        7.05        2.49      8.63 o
   2   8  17        1.68        0.88      7.19 o
   3   8  17       21.65       23.86     11.37 o
   4   8  17        5.64        2.41      9.64 o
  -3  -6  18      220.36      256.53     10.59 o
  -2  -6  18       25.06       25.79      5.41 o
  -1  -6  18       18.36       21.37      5.73 o
   0  -6  18      155.32      179.64      9.42 o
   1  -6  18       66.51       77.62      7.05 o
   2  -6  18       54.71       75.59      7.31 o
  -4  -5  18       40.69       46.28      5.43 o
  -3  -5  18       40.25       33.54      5.30 o
  -2  -5  18       35.51       34.92      5.30 o
  -1  -5  18       25.09       23.32      5.48 o
   0  -5  18        0.46        5.42      5.22 o
   1  -5  18       23.01       30.50      5.84 o
   2  -5  18       35.53       38.42      6.06 o
   3  -5  18        8.04        6.12      4.88 o
  -4  -4  18        1.01       -4.88      4.88 o
  -3  -4  18      127.81      137.60      7.71 o
  -2  -4  18       14.87       10.89      4.81 o
  -1  -4  18      115.96      126.61      7.95 o
   0  -4  18       63.00       54.44      5.70 o
   1  -4  18        5.54        9.47      5.15 o
   2  -4  18      175.36      186.81      9.53 o
   3  -4  18       61.69       57.89      5.32 o
   4  -4  18       32.52       41.51      6.71 o
  -5  -3  18        2.38       -1.17      4.19 o
  -4  -3  18       12.67        8.31      6.93 o
  -3  -3  18        0.89        4.12      4.22 o
  -2  -3  18      175.29      197.23      8.63 o
  -1  -3  18       40.11       49.61      5.24 o
   0  -3  18      154.90      178.04      8.62 o
   1  -3  18        6.00        3.48      5.04 o
   2  -3  18       12.79       15.16      5.51 o
   3  -3  18       39.15       44.75      6.24 o
   4  -3  18      175.75      186.08      9.62 o
   5  -3  18        8.25        9.82      4.70 o
  -5  -2  18       17.42       14.52      4.03 o
  -4  -2  18        4.96        7.22      7.83 o
  -3  -2  18        4.27        2.35      4.49 o
  -2  -2  18       11.61       13.91      5.13 o
  -1  -2  18       36.18       28.47      4.74 o
   0  -2  18       71.19       79.61      6.34 o
   1  -2  18       12.67       16.94      4.93 o
   2  -2  18      353.42      352.29      9.53 o
   3  -2  18       25.88       24.52      5.70 o
   4  -2  18       21.52       15.47      5.70 o
   5  -2  18       30.19       30.86      4.86 o
  -5  -1  18        9.58       -0.26      8.72 o
  -4  -1  18       18.07       26.64      5.52 o
  -3  -1  18        9.68        0.99      3.80 o
  -2  -1  18      121.95      117.18      6.72 o
  -1  -1  18       67.26       69.49      5.88 o
   0  -1  18       80.76       81.91      6.16 o
   1  -1  18       56.92       58.40      4.36 o
   2  -1  18       16.61       15.84      6.42 o
   3  -1  18        8.24       12.32      5.25 o
   4  -1  18       13.64       14.19      3.98 o
   5  -1  18        1.72       -2.00      4.22 o
  -5   0  18       31.22       14.11      8.98 o
  -4   0  18       21.15       10.78      8.47 o
  -3   0  18      212.65      213.78      7.92 o
  -2   0  18        2.90        5.77      3.96 o
  -1   0  18       58.08       60.98      4.98 o
   0   0  18        8.48        8.25      4.31 o
   1   0  18       20.91       20.48      4.74 o
   2   0  18       81.73       78.41      6.52 o
   3   0  18       13.10       13.82      8.34 o
   4   0  18       67.96       64.88      6.44 o
   5   0  18        6.46        9.66      4.32 o
   6   0  18        5.99       -2.44      7.83 o
  -5   1  18       21.76       11.29      9.24 o
  -4   1  18        0.01        1.54      7.70 o
  -3   1  18       13.60       15.56      3.69 o
  -2   1  18       32.69       36.45      5.00 o
  -1   1  18        7.51        3.97      3.80 o
   0   1  18        0.02        3.91      4.18 o
   1   1  18        5.86        6.51      4.75 o
   2   1  18       70.32       69.24      5.34 o
   3   1  18      123.22      140.36      7.15 o
   4   1  18        9.05       15.58      5.37 o
   5   1  18        9.45        4.15      4.02 o
   6   1  18       11.21        4.65      4.54 o
  -5   2  18       17.37       13.60      9.49 o
  -4   2  18        8.37        4.88      8.72 o
  -3   2  18      254.19      242.49     14.63 o
  -2   2  18       12.45       13.62      3.76 o
  -1   2  18       38.72       37.10      4.41 o
   0   2  18       66.86       63.46      4.92 o
   1   2  18       21.63       26.34      4.42 o
   2   2  18       37.17       38.91      4.92 o
   3   2  18      151.60      162.22      7.79 o
   4   2  18        1.77        2.09      4.83 o
   5   2  18       70.47       66.05      6.38 o
   6   2  18        2.92       -3.96      4.41 o
  -4   3  18       18.14       14.37      8.98 o
  -3   3  18        1.48       -2.05      8.47 o
  -2   3  18        1.44        5.47      3.92 o
  -1   3  18        1.11        1.02      3.96 o
   0   3  18       25.44       29.64      4.43 o
   1   3  18        1.88        0.06      4.21 o
   2   3  18        0.32       -0.86      4.42 o
   3   3  18       73.50       79.00     11.97 o
   4   3  18       74.59       73.01      6.26 o
   5   3  18        1.42        2.07      3.74 o
   6   3  18        0.32       -6.19      6.19 o
  -4   4  18       88.77       95.97     13.60 o
  -3   4  18       23.50       24.78     13.60 o
  -2   4  18        0.58       -2.62      3.54 o
  -1   4  18       64.87       64.55      4.55 o
   0   4  18       65.42       50.53      4.41 o
   1   4  18       26.22       23.42      4.17 o
   2   4  18       84.44       74.38      5.58 o
   3   4  18        5.52        7.91      5.31 o
   4   4  18        4.02        4.50      5.48 o
   5   4  18       29.29       40.18      4.07 o
   6   4  18        4.46        9.49      8.72 o
  -3   5  18        3.97        6.45      9.62 o
  -2   5  18       48.98       43.45      4.37 o
  -1   5  18        0.16       -1.47      3.87 o
   0   5  18        4.40        1.87      4.59 o
   1   5  18       14.09       18.25      4.22 o
   2   5  18        1.94       -0.49      3.95 o
   3   5  18       30.61       31.21      5.33 o
   4   5  18       57.18       60.09     10.11 o
   5   5  18       17.80       27.27      7.47 o
  -2   6  18        6.50        5.68      7.19 o
  -1   6  18       19.97       25.38      7.96 o
   0   6  18       29.29       23.96      4.42 o
   1   6  18        4.88        5.82      4.22 o
   2   6  18       64.98       60.84      8.00 o
   3   6  18        3.69        0.33      7.97 o
   4   6  18        6.62        7.23      8.24 o
   5   6  18        0.35       35.15     17.19 o
  -1   7  18        0.60        7.25      7.24 o
   0   7  18       27.24       21.83      5.52 o
   1   7  18        4.41        1.06      7.30 o
   2   7  18        5.17        2.26      6.63 o
   3   7  18       40.33       42.88     10.77 o
  -2  -5  19        0.34        9.49      5.18 o
  -1  -5  19       65.49       50.93      6.10 o
   0  -5  19        8.67        8.04      5.43 o
   1  -5  19        2.13        0.51      5.44 o
  -3  -4  19        0.49       -1.19      4.68 o
  -2  -4  19       67.92       71.07     11.16 o
  -1  -4  19       79.15       90.33      7.17 o
   0  -4  19        5.55        2.81      5.22 o
   1  -4  19      143.26      154.18      9.10 o
   2  -4  19        8.62        5.45      5.70 o
   3  -4  19        0.03       -2.69      5.66 o
  -4  -3  19       83.76       95.42     11.42 o
  -3  -3  19        1.35       -2.13      4.55 o
  -2  -3  19        6.84        5.46      4.74 o
  -1  -3  19      159.30      166.72      8.57 o
   0  -3  19       22.01       21.15      5.30 o
   1  -3  19       32.80       31.31      5.77 o
   2  -3  19        0.08        0.06      4.49 o
   3  -3  19        1.09        5.58      5.43 o
   4  -3  19        6.76        4.86      5.88 o
  -4  -2  19       14.17       20.60      4.39 o
  -3  -2  19       10.30       12.94      4.39 o
  -2  -2  19       29.09       31.73      4.79 o
  -1  -2  19       28.89       37.28      5.24 o
   0  -2  19       11.91       11.53      4.87 o
   1  -2  19      239.21      253.98     10.38 o
   2  -2  19        8.33       10.69      4.17 o
   3  -2  19       56.08       55.93      6.32 o
   4  -2  19        3.65       -5.15      5.65 o
  -4  -1  19       19.91       23.52      5.00 o
  -3  -1  19        3.18        4.86      4.75 o
  -2  -1  19       26.42       19.39      4.51 o
  -1  -1  19        7.77        5.59      4.55 o
   0  -1  19        0.07       -1.45      4.62 o
   1  -1  19       56.54       58.85      4.54 o
   2  -1  19        0.23        1.66      4.81 o
   3  -1  19       41.96       44.94      9.11 o
   4  -1  19       91.18       84.53      6.98 o
   5  -1  19        1.07       -1.67      5.62 o
  -4   0  19       11.03        9.49      8.47 o
  -3   0  19        2.33        3.71      4.03 o
  -2   0  19        1.16        3.56      4.16 o
  -1   0  19      130.97      147.29      7.82 o
   0   0  19        4.27        0.27      3.63 o
   1   0  19       11.57       10.88      4.79 o
   2   0  19        2.35        5.23      4.97 o
   3   0  19       50.48       42.14      5.80 o
   4   0  19       30.88       27.95      5.89 o
   5   0  19       41.85       47.08      4.76 o
  -4   1  19        1.13       -8.72      8.72 o
  -3   1  19       73.62       78.01      9.49 o
  -2   1  19       74.35       88.75     10.14 o
  -1   1  19        0.03       -0.51      4.27 o
   0   1  19       23.68       17.53      5.52 o
   1   1  19       85.87       79.79      6.62 o
   2   1  19        0.46        1.61      4.71 o
   3   1  19       70.93       74.29      6.17 o
   4   1  19       12.01       18.72      6.89 o
   5   1  19        0.28        2.70      6.32 o
  -4   2  19       22.74       21.55      9.49 o
  -3   2  19       22.22       24.63      8.98 o
  -2   2  19       18.18       18.46      4.23 o
  -1   2  19       72.27       79.00      6.14 o
   0   2  19        4.86        5.08      4.60 o
   1   2  19      177.12      207.71      8.47 o
   2   2  19        7.57        7.84      4.70 o
   3   2  19       59.99       64.97      5.64 o
   4   2  19        0.76        6.83      8.02 o
   5   2  19       27.84       21.16      5.59 o
  -3   3  19        0.15       -5.39      7.95 o
  -2   3  19       28.68       28.20      4.46 o
  -1   3  19      102.57      102.07      7.03 o
   0   3  19       38.56       40.56      7.99 o
   1   3  19        1.14        5.80      8.55 o
   2   3  19        0.49        2.24      4.71 o
   3   3  19      235.63      268.88      9.91 o
   4   3  19        0.12        1.10      7.12 o
   5   3  19        0.12        0.61      9.59 o
  -3   4  19        0.00       -4.75      6.83 o
  -2   4  19       38.69       41.34      4.56 o
  -1   4  19       67.64       73.03      4.93 o
   0   4  19        0.00       -0.77      4.47 o
   1   4  19      196.78      220.87      8.99 o
   2   4  19        0.31        3.60      6.90 o
   3   4  19       10.20       12.30      5.15 o
   4   4  19        0.89        1.07      7.13 o
  -2   5  19        1.47        1.52      4.52 o
  -1   5  19       42.93       40.78      6.48 o
   0   5  19       26.44       25.02      8.22 o
   1   5  19       42.65       43.41      6.26 o
   2   5  19        1.56        0.33      5.28 o
   3   5  19        0.31        2.74      8.02 o
   4   5  19      130.48      171.29     15.33 o
  -1   6  19       15.49       10.86      6.41 o
   0   6  19       13.49       13.99      5.37 o
   1   6  19       35.38       40.88      5.67 o
   2   6  19        0.75        4.22      8.11 o
   3   6  19       21.72       30.63     11.63 o
  -1  -4  20       86.19       78.73      6.53 o
   0  -4  20        6.86        9.47      5.48 o
  -2  -3  20        1.57        5.27      4.87 o
  -1  -3  20       11.98       16.55      5.36 o
   0  -3  20      162.57      186.30      9.39 o
   1  -3  20       11.61       13.18      5.51 o
   2  -3  20       13.99       10.84      5.70 o
  -3  -2  20       61.06       86.50     12.45 o
  -2  -2  20       92.00      111.35      7.23 o
  -1  -2  20       34.95       39.84      6.03 o
   0  -2  20       52.07       56.60      6.42 o
   1  -2  20       23.69       28.21      4.45 o
   2  -2  20       13.86       12.17      5.33 o
   3  -2  20        0.07       -5.17      5.17 o
  -3  -1  20        0.02       -0.51      4.35 o
  -2  -1  20        1.06       -3.05      4.51 o
  -1  -1  20        0.44       -5.00      5.00 o
   0  -1  20       78.40       78.36      7.57 o
   1  -1  20       31.42       29.45      5.77 o
   2  -1  20      117.58      128.62      7.96 o
   3  -1  20       40.74       46.51      6.08 o
  -3   0  20       48.41       45.05      4.85 o
  -2   0  20       14.50        6.97      5.77 o
  -1   0  20        5.66        8.54      3.60 o
   0   0  20       89.43       90.99      6.97 o
   1   0  20       61.95       53.97      5.80 o
   2   0  20        1.21        2.32      5.15 o
   3   0  20       42.52       48.20      5.98 o
   4   0  20        2.79       10.34      9.62 o
  -3   1  20       29.85       33.10      9.24 o
  -2   1  20        0.03       -1.46      4.19 o
  -1   1  20        0.40       -4.33      4.51 o
   0   1  20       46.38       38.85      7.57 o
   1   1  20        9.20       10.56      5.39 o
   2   1  20       42.94       42.47      5.84 o
   3   1  20        3.66        5.21      5.35 o
   4   1  20       67.13       58.58      6.53 o
  -2   2  20        5.94        5.14      4.39 o
  -1   2  20       11.99        7.32      4.55 o
   0   2  20       73.02       77.50      6.79 o
   1   2  20       28.16       29.92      5.90 o
   2   2  20        0.53       -0.37      4.80 o
   3   2  20        0.04        3.68      5.09 o
   4   2  20       11.01       16.86      7.88 o
  -2   3  20        3.56       -4.27      4.27 o
  -1   3  20        0.69        0.82      4.70 o
   0   3  20       84.22      101.19      6.71 o
   1   3  20        6.90        9.11      8.13 o
   2   3  20        4.39       11.27      5.12 o
   3   3  20        6.61       11.99      5.34 o
  -1   4  20       49.33       45.03      7.77 o
   0   4  20        0.88        3.76      6.27 o
   1   4  20       18.47       19.57      5.31 o
   2   4  20       43.12       45.43      8.28 o
   3   4  20        0.01        4.04      5.23 o
   0   5  20        4.67       -0.51      9.49 o
   1   5  20       12.89       13.85      5.11 o
   0  -1  21        3.27        8.23      4.06 o
   1  -1  21       35.13       37.49      5.91 o
  -1   0  21        1.05       -1.49      4.79 o
   0   0  21        0.99        3.08      5.06 o
   1   0  21        2.65        4.58      5.41 o
   0   1  21        4.58        3.81      6.16 o
   1   1  21        6.27        0.24      5.30 o
   0   2  21        0.19       -3.56      4.81 o
   1   2  21       35.88       31.84      6.29 o
 
